# Supplementary material for: Genetic diversity of Coffea arabica L. mitochondrial genomes caused by repeat- mediated recombination and RNA editing
Source: Front Plant Sci. 2023 Oct 11;14:1261012. doi: 10.3389/fpls.2023.1261012 (PMC10598636; doi:10.3389/fpls.2023.1261012)
Supplement: Supplementary file 16 [file Table_1.xlsx]

## Sheet: Table S1
Table S1 Primers used to detect potential minor conformations.
Primer ID	Number	Type	Primer Sequences
			Forward Primer	Reverse Primer
xyz-20230222R1-1	R1	junction site1	AAGCTTGAGCATCCCCCAAT	AAAGCAGACGAAGCAAAGGG
xyz-20230222R1-2	R1	junction site2	CGGCGAAGGGAAGTTTGACT	CGGTGTCGGTAGCTGTTCTT
xyz-20230222R1-3	R1	junction site3	TTCTAGAACGAAGACGCGGA	GCCGCTGAAGGCCATTATCT
xyz-20230222R1-4	R1	junction site4	TACGTAGGCGCTTAGAGAGG	TGCTGCTCCAAAACCAGCTAC
xyz-20230222R22-1	R22	major conformation 1	TTGGAGAGCATGCCCCTAAG	GGATCCGTAGTCGGGGAGAA
xyz-20230222R22-2	R22	major conformation 2	ACTGGAGTATAGGGGCGGTT	CTGGTCTTTCTTGCCCGGAT
xyz-20230222R22-3	R22	minor conformation 1	TTGGAGAGCATGCCCCTAAG	CTGGTCTTTCTTGCCCGGAT
xyz-20230222R22-4	R22	minor conformation 2	ACTGGAGTATAGGGGCGGTT	GGATCCGTAGTCGGGGAGAA
xyz-20230222R30-1	R30	major conformation 1	GTTACCGCTCCTCCCAAAGG	ACTTCTGCTCGACACGTTCA
xyz-20230222R30-2	R30	major conformation 2	TTGGAGGCCCCAGAAACAAC	CTCTCTGACCGGTTGGATGT
xyz-20230222R30-3	R30	minor conformation 1	GTTACCGCTCCTCCCAAAGG	CTCTCTGACCGGTTGGATGT
xyz-20230222R30-4	R30	minor conformation 2	TTGGAGGCCCCAGAAACAAC	ACTTCTGCTCGACACGTTCA
xyz-20230222R175-1	R175	major conformation 1	AAGTCGAAGGCATTCAGCGA	CTCGCAAGATCCGCTATGGA
xyz-20230222R175-2	R175	major conformation 2	AGTGTAGCATCACCGGAGGA	CAGCTGCCCTTGGAACTCTT
xyz-20230222R175-3	R175	minor conformation 1	AAGTCGAAGGCATTCAGCGA	CAGCTGCCCTTGGAACTCTT
xyz-20230222R175-4	R175	minor conformation 2	AGTGTAGCATCACCGGAGGA	CTCGCAAGATCCGCTATGGA
xyz-20230222R278-1	R278	major conformation 1	GGGACCTCCCTACTACCCTG	CGAAAGCACGGGATGAGACT
xyz-20230222R278-2	R278	major conformation 2	TCAAGCCAGTAAGCAGGGTC	CAGACGGAAGACGCAACAAC
xyz-20230222R278-3	R278	minor conformation 1	GGGACCTCCCTACTACCCTG	CAGACGGAAGACGCAACAAC
xyz-20230222R278-4	R278	minor conformation 2	TCAAGCCAGTAAGCAGGGTC	CGAAAGCACGGGATGAGACT
xyz-20230222R285-1	R285	major conformation 1	CGCGCGTCTTGTTCTTTAGG	AAAGACCACCCCCTTATGCG
xyz-20230222R285-2	R285	major conformation 2	TTCCCCTTTGGCCATACGTC	ACTCAGTTGTCGGTTAGCGG
xyz-20230222R285-3	R285	minor conformation 1	CGCGCGTCTTGTTCTTTAGG	ACTCAGTTGTCGGTTAGCGG
xyz-20230222R285-4	R285	minor conformation 2	TTCCCCTTTGGCCATACGTC	AAAGACCACCCCCTTATGCG
xyz-20230222R406-1	R406	major conformation 1	AAGGTCCCTTCCACCTGAGT	TTCGCTCTCCGGACTTCTTC
xyz-20230222R406-2	R406	major conformation 2	TCTTTCTGCGAAGTGGTGACT	CAGAGCTGTTTAAGCGCGAC
xyz-20230222R406-3	R406	minor conformation 1	AAGGTCCCTTCCACCTGAGT	CAGAGCTGTTTAAGCGCGAC
xyz-20230222R406-4	R406	minor conformation 2	TCTTTCTGCGAAGTGGTGACT	TTCGCTCTCCGGACTTCTTC
xyz-20230222R462-1	R462	major conformation 1	CCCCCAAGAACGGGTCTAAC	AGGCGAGGGGATGAGGTATT
xyz-20230222R462-2	R462	major conformation 2	GAACAGCTTTAGCTGCCACG	TTTCAACCGGGATCGCAACT
xyz-20230222R462-3	R462	minor conformation 1	CCCCCAAGAACGGGTCTAAC	TTTCAACCGGGATCGCAACT
xyz-20230222R462-4	R462	minor conformation 2	GAACAGCTTTAGCTGCCACG	AGGCGAGGGGATGAGGTATT

## Sheet: Table S2
Table S2 Primers used to validate the RNA editing sites.
Gene Name	Primer Pair ID	Primer Sequences
		Forward Primer	Reverse Primer
atp1	xyz-20230222PP01-1	TTCATTAGCACCATCCGTCTTT	GGTGGTCGGCGTAACAATAA
atp1	xyz-20230222PP01-2	CTGAAGCGAATGCTTTGGAATA	GTTTGCACAAGACGACAAGAA
atp4	xyz-20230222PP02	CCATAAAGACGTTTCGCATACC	CCGATTCTAAAGTCCTTTCCTAAAC
atp6	xyz-20230222PP03	TGAGCTCGAACACCACTCTA	ACCGGCGATTTCTGACAAG
ccmB	xyz-20230222PP04	AAGTTCCTCTCAGATACATGACTT	GAGGTTGGTTTAAGATGATGTTACG
ccmC	xyz-20230222PP05	GTTCTAGTCTCAATAAGAATGCTAGTTC	CATGTCTTTCTTGTTCCACTAACT
ccmFc	xyz-20230222PP06-1	CCGGATCGAATCAGAGTTCA	GTATCCTTTCGGTATGTGTTGC
ccmFc	xyz-20230222PP06-2	CGTCGAAGAAGTGCCTCAA	CTTCGGCCTGAGCTGTATG
ccmFn	xyz-20230222PP07-1	GGACGAAATCCGACAGCTTAT	AGCTATACATCCTCCTTGCATTT
ccmFn	xyz-20230222PP07-2	GCGCCCACATGTTTCAATTT	ATCCTGCCACCTTTCTTGTG
cob	xyz-20230222PP08-1	TTCCAACTCGTCCCAGAATG	GTGGACAATGCCACCTTAAATC
cob	xyz-20230222PP08-2	GATGCAATGCGGCCAGA	GGGAAATAATGACTATAAGGAACCAAC
cox1	xyz-20230222PP09-1	GAACCGAAAGAGATGCTGGTAT	AGTGAGGGCTTTCCATTCTTC
cox1	xyz-20230222PP09-2	TCTGTTAGGTTCTTAGTAGCAATCG	TGGCTAGCTTTCCTAGATAAATGG
cox2	xyz-20230222PP10	TCACTCGCTGTCTAGTAAAGG	CTACAGGCTTGACGGAGTTA
cox3	xyz-20230222PP11	ATCCCTTCCTATTTGTTTGTCCT	AAAGCCCGGTTCTCTTTGT
matR	xyz-20230222PP12-1	GAAGAAAGAAATAAGGGTCGAAGTTTAG	CTACCATAGAATTCGGCCTTCG
matR	xyz-20230222PP12-2	TTGCCGCCTTCCTTAACA	CCTGCGGGAGTATACAATGAC
matR	xyz-20230222PP12-3	CGCCATGCATTCCAAGTTTAG	ACAACTAACGCAAGCCTACTC
mttB	xyz-20230222PP13	TGAATCGCATATGTTGGTTGAG	GGGAAAGCCCTATAACATTCTTT
nad1	xyz-20230222PP14-1	CACCTGTGTAGAGTATATCGTTCAA	AAAGGTCCCATCCTTCAATATCA
nad1	xyz-20230222PP14-2	CCCTATGACCCACAACTCAAA	GGTCCGCTTACCGAGAAATAG
nad1	xyz-20230222PP14-3	CCTTGTAGAGGAAGGCTAACTG	CGGTTCATTGCTGTGCTTAC
nad1	xyz-20230222PP14-4	CCCTTGTTTCAGTCAGAATGAGT	GCCCAGCCTCTTCAAGAAA
nad1	xyz-20230222PP14-5	GGGAAGACAGGTTGGTTTGA	CTTTCGGGATTTCGGGATAGAG
nad2	xyz-20230222PP15-1	GCATTAGGTTAGGGAACTGGAC	GCAGCCTGCCTGCTAAA
nad2	xyz-20230222PP15-2	ACCCGATCCGATAGTTTACGA	TCCGCTAGTTCACGCAAATC
nad2	xyz-20230222PP15-3	GGGAAGATTGGCCGCAA	AGAGTCGCACGTACGGTAA
nad2	xyz-20230222PP15-4	GTGTCGCAACTGATTCGGTAAG	GGGCCCTATCTATTCCACTCTC
nad2	xyz-20230222PP15-5	CAATTTGTTGACTAGTCGTTGGG	AACTATCTTCTGCGGTTCGG
nad2	xyz-20230222PP15-6	GTCACGCCGAACCTATTGAT	CCTTCGTAGAGCCGTGTATTG
nad3	xyz-20230222PP16	GTCTACTCTAACCTTGTGGAGTG	GTTGAAACACGTGGGCATAC
nad4	xyz-20230222PP17-1	GGGTTTACTGCACAAGGC	GGTGTTCAGCTGACTTGC
nad4	xyz-20230222PP17-2	CCCATTGCTAGTAGGTTGATGG	CACTGGTCAATTACGCTTTGG
nad4	xyz-20230222PP17-3	AACTGAGGGAAGTCGCATC	AAGCCGTATGATAGGTGGTAAC
nad4	xyz-20230222PP17-4	TCAGCCCGAGGACAATCT	TTCGGAGAGCACTTGTTGG
nad4l	xyz-20230222PP18	ACTGAACGGGAAGTGGTTTAG	CATGAGAGCGATTGGGAATTTG
nad5	xyz-20230222PP19-1	GCGGGTCGAGTCCGTAT	ATGGGAGGAAAGGAGAGTGG
nad5	xyz-20230222PP19-2	GGATGATCGTGTTGGGTGAA	CTGCACAGATAGGATCGCATAC
nad5	xyz-20230222PP19-3	CTGCAAGTTGAATAAGCTATGACC	GAGGTTCACCACCACATCAT
nad5	xyz-20230222PP19-4	AGTCGGGTTTCCCGTTTAC	GTTCGGTGGGCACTTGA
nad5	xyz-20230222PP19-5	CATAACGGATTGCTTGCTTACC	GGAAGCAGTGAGTGGAGATT
nad6	xyz-20230222PP20	CAAACCACACCACGAAAGAAG	CGCGCTGGTCGTAATAGAT
nad7	xyz-20230222PP21-1	AGGAGATGCATTTCTGGTACTG	TACGGAACCTCCACCGT
nad7	xyz-20230222PP21-2	GGTTGAGCAGTCTCAATTTCAC	GTTGGCTCCACCTGTTATCT
nad7	xyz-20230222PP21-3	GGTTCAGAGAGCACTTGTGTAT	CTCGGGATGCTTTACTCCTAAC
nad7	xyz-20230222PP21-4	AGCTCCTTGGTAATGGCTTAAT	AAGCTCTGCTTTGGTCCAC
nad9	xyz-20230222PP22	GCTAGATAGAGTGGTGGTTGTAAA	GATCAAGACAATTCCCGTGAAAC
rpl23	xyz-20230222PP23	AGTTCCAACGACTGGGTATG	CCAATGGGACCCTCCAATAA
rps4	xyz-20230222PP24	TCCGGATAGATATGTCCCTGTG	ATTCCCGTTATACGCGATGTG
rps12	xyz-20230222PP25	CCTGATCCGGAAGTAACCTTT	GCCTAACGTTGTGGTTGTTC
rps13	xyz-20230222PP26	CTAATGTCGTGGCGAAGGAG	AGGATCATCAGAGAGGAGACAA

## Sheet: Table S3
Table S3 Simple sequence repeats in the C. arabica mitogenome.
Mitochondrial Chromosome (MC) ID	Type	Structure of Microsatellite Repeats	Size (bp)	Positions
				Start	End
MC1	p2	(TA)5	10	1263	1272
MC1	p1	(A)11	11	1863	1873
MC1	p1	(A)13	13	3965	3977
MC1	p4	(TACC)3	12	15448	15459
MC1	p3	(CTT)4	12	19884	19895
MC1	p1	(A)12	12	20048	20059
MC1	p2	(AT)5	10	21111	21120
MC1	p3	(TTC)4	12	21303	21314
MC1	p4	(AAAG)3	12	23771	23782
MC1	p4	(AAGG)3	12	27433	27444
MC1	p4	(CTTG)3	12	35379	35390
MC1	p2	(TA)5	10	42187	42196
MC1	p1	(A)11	11	43149	43159
MC1	p1	(T)12	12	52195	52206
MC1	p2	(GA)5	10	54191	54200
MC1	p1	(T)10	10	58497	58506
MC1	p4	(CTTC)3	12	61526	61537
MC1	p2	(CT)5	10	64555	64564
MC1	p6	(AATATG)3	18	69167	69184
MC1	p4	(CTTT)3	12	69743	69754
MC1	p1	(T)13	13	74223	74235
MC1	p4	(CGCC)3	12	79912	79923
MC1	p2	(CT)5	10	82445	82454
MC1	p1	(T)10	10	94728	94737
MC1	p3	(TCA)4	12	95279	95290
MC1	p2	(AG)5	10	101650	101659
MC1	p3	(GCT)4	12	102932	102943
MC1	p1	(T)10	10	106062	106071
MC1	p1	(T)10	10	119862	119871
MC1	p4	(TTAT)3	12	120100	120111
MC1	p1	(T)11	11	124108	124118
MC1	p2	(CT)5	10	126429	126438
MC1	p4	(CTTA)3	12	131752	131763
MC1	p6	(AAGTAG)3	18	139525	139542
MC1	p3	(ATC)4	12	143520	143531
MC1	p2	(GA)5	10	147487	147496
MC1	p2	(CT)5	10	152087	152096
MC1	p4	(CTTT)3	12	152670	152681
MC1	p4	(GTCT)3	12	157740	157751
MC1	p1	(T)11	11	159046	159056
MC1	p4	(GACT)3	12	160987	160998
MC1	p3	(GGA)4	12	163794	163805
MC1	p3	(TTC)4	12	189947	189958
MC1	p4	(CTTC)3	12	192462	192473
MC1	p3	(GTT)4	12	199434	199445
MC1	p4	(TTCT)3	12	200520	200531
MC1	p4	(GAAA)3	12	205885	205896
MC1	p6	(TGAGTT)3	18	216033	216050
MC1	p3	(AAG)4	12	223107	223118
MC1	p1	(A)10	10	224282	224291
MC1	p4	(AAAG)3	12	228291	228302
MC1	p1	(A)10	10	229608	229617
MC1	p2	(TC)5	10	237676	237685
MC1	p1	(T)10	10	237874	237883
MC1	p4	(CTTT)3	12	238711	238722
MC1	p1	(A)10	10	241472	241481
MC1	p4	(AATG)3	12	249061	249072
MC1	p1	(A)10	10	250284	250293
MC1	p1	(T)10	10	256488	256497
MC1	p3	(AAC)4	12	260106	260117
MC1	p4	(CTTT)3	12	262844	262855
MC1	p4	(CTTA)3	12	265981	265992
MC1	p6	(AACTCA)3	18	272403	272420
MC1	p2	(CT)5	10	282416	282425
MC1	p5	(GCTTC)3	15	285654	285668
MC1	p3	(CAA)4	12	286626	286637
MC1	p3	(CAA)4	12	287549	287560
MC1	p1	(A)14	14	288049	288062
MC1	p2	(AG)5	10	293190	293199
MC1	p4	(AGCA)3	12	293340	293351
MC1	p1	(A)10	10	294355	294364
MC1	p1	(A)11	11	298914	298924
MC1	p3	(GAA)4	12	300139	300150
MC1	p4	(AAGA)3	12	303205	303216
MC1	p4	(ATAG)3	12	307737	307748
MC1	p4	(TCCC)3	12	314969	314980
MC1	p5	(AAGCA)3	15	322981	322995
MC1	p2	(AT)7	14	336057	336070
MC1	p3	(CTT)4	12	337759	337770
MC1	p4	(TTCC)3	12	342837	342848
MC1	p3	(AGT)4	12	343528	343539
MC1	p2	(CT)5	10	346920	346929
MC1	p1	(A)10	10	347631	347640
MC1	p4	(TAAA)3	12	348740	348751
MC1	p1	(T)10	10	349425	349434
MC1	p2	(AG)5	10	354208	354217
MC1	p1	(A)16	16	355977	355992
MC1	p3	(TAA)4	12	356182	356193
MC1	p1	(A)10	10	357273	357282
MC1	p2	(AT)5	10	357516	357525
MC1	p4	(AAAG)3	12	362895	362906
MC1	p4	(GAGC)3	12	371336	371347
MC1	p4	(TCTT)3	12	371956	371967
MC1	p1	(G)11	11	373069	373079
MC1	p1	(A)14	14	374621	374634
MC1	p2	(AG)5	10	389172	389181
MC1	p2	(CA)5	10	392904	392913
MC1	p2	(AT)5	10	396332	396341
MC1	p3	(GAA)4	12	408324	408335
MC1	p4	(GAAA)3	12	415854	415865
MC1	p1	(A)10	10	419010	419019
MC1	p4	(GAAA)3	12	420859	420870
MC1	p4	(TTTC)3	12	422976	422987
MC1	p2	(AG)5	10	437846	437855
MC1	p4	(TCTT)3	12	450626	450637
MC1	p3	(AGA)4	12	451796	451807
MC1	p1	(T)10	10	455731	455740
MC1	p4	(TCGG)3	12	462473	462484
MC1	p4	(GCTA)3	12	464531	464542
MC1	p3	(TCT)4	12	467987	467998
MC1	p2	(CT)5	10	469168	469177
MC1	p6	(ATCAAA)3	18	469789	469806
MC1	p4	(CTTG)3	12	471078	471089
MC1	p2	(AG)5	10	471100	471109
MC1	p3	(AAG)5	15	475399	475413
MC1	p2	(CT)5	10	477447	477456
MC1	p3	(TAA)4	12	480317	480328
MC1	p1	(T)12	12	480599	480610
MC1	p2	(GA)5	10	493815	493824
MC1	p2	(TC)5	10	494960	494969
MC1	p2	(AG)5	10	495127	495136
MC1	p2	(AT)5	10	496210	496219
MC1	p2	(AG)6	12	502582	502593
MC1	p4	(AAGA)3	12	504810	504821
MC1	p3	(CAG)4	12	506044	506055
MC1	p4	(GACT)3	12	511529	511540
MC1	p2	(AG)5	10	512439	512448
MC1	p2	(CT)5	10	514068	514077
MC1	p1	(T)13	13	515469	515481
MC1	p4	(CTTT)3	12	521529	521540
MC1	p4	(ATGA)3	12	522682	522693
MC1	p3	(TCC)4	12	523908	523919
MC1	p1	(T)10	10	527428	527437
MC1	p3	(TCT)4	12	528600	528611
MC1	p2	(AG)5	10	534103	534112
MC1	p3	(TTG)4	12	539708	539719
MC1	p4	(ATGA)3	12	541148	541159
MC1	p4	(GGCT)3	12	541270	541281
MC1	p4	(GATA)3	12	545263	545274
MC1	p1	(A)16	16	546848	546863
MC1	p4	(GAGC)3	12	549084	549095
MC1	p4	(AGAA)3	12	554171	554182
MC1	p4	(ACAT)3	12	561156	561167
MC1	p4	(CTTG)3	12	562394	562405
MC1	p4	(TTTC)3	12	569616	569627
MC1	p4	(AAGA)3	12	577631	577642
MC1	p2	(CT)5	10	583658	583667
MC1	p1	(T)10	10	584063	584072
MC1	p5	(CTAGT)3	15	586722	586736
MC1	p4	(ACCA)3	12	589694	589705
MC1	p2	(CT)8	16	603156	603171
MC1	p2	(CT)5	10	611809	611818
MC1	p1	(T)12	12	618469	618480
MC1	p1	(T)10	10	620056	620065
MC1	p4	(AAAG)3	12	637393	637404
MC1	p4	(CCCT)3	12	646402	646413
MC1	p3	(AAG)4	12	652473	652484
MC1	p4	(GACC)3	12	664088	664099
MC1	p4	(TCAC)3	12	670388	670399
MC1	p5	(GAAAA)3	15	672130	672144
MC1	p4	(GCAA)3	12	672345	672356
MC1	p4	(AAAC)3	12	672374	672385
MC1	p3	(TCC)4	12	693113	693124
MC1	p3	(CTT)4	12	694630	694641
MC1	p3	(AAG)4	12	699366	699377
MC1	p4	(TCTT)3	12	700320	700331
MC1	p5	(ACCAG)3	15	703809	703823
MC1	p2	(AT)6	12	708777	708788
MC1	p2	(AT)5	10	709840	709849
MC1	p3	(TAA)4	12	709872	709883
MC1	p4	(TCTT)3	12	709920	709931
MC1	p2	(AT)5	10	715360	715369
MC1	p2	(TC)5	10	724260	724269
MC1	p4	(TAAA)3	12	733844	733855
MC1	p2	(TA)7	14	755330	755343
MC1	p4	(CTAG)3	12	759493	759504
MC1	p4	(AAGA)3	12	763004	763015
MC1	p1	(T)12	12	765097	765108
MC1	p4	(GAAT)3	12	766370	766381
MC1	p4	(AAAG)3	12	767700	767711
MC1	p4	(GTGA)3	12	768117	768128
MC1	p2	(AT)5	10	772834	772843
MC1	p1	(A)11	11	773673	773683
MC1	p4	(CAAG)3	12	782374	782385
MC1	p3	(TTC)4	12	785399	785410
MC1	p2	(TC)5	10	786038	786047
MC1	p3	(GAA)5	15	786837	786851
MC1	p4	(TTCT)3	12	794173	794184
MC1	p4	(AGTG)3	12	796705	796716
MC1	p3	(AGA)4	12	799865	799876
MC1	p4	(AAAG)3	12	800646	800657
MC1	p2	(TC)5	10	806339	806348
MC1	p2	(AG)5	10	808077	808086
MC1	p1	(A)14	14	809390	809403
MC1	p2	(AT)6	12	814039	814050
MC1	p4	(TACG)3	12	821191	821202
MC1	p4	(AAAG)3	12	821568	821579
MC1	p3	(CTT)4	12	834321	834332
MC1	p2	(TC)5	10	837482	837491
MC1	p2	(GA)5	10	847586	847595
MC1	p1	(T)10	10	847812	847821
MC1	p2	(AT)6	12	847860	847871
MC1	p2	(GA)5	10	854639	854648
MC1	p2	(AG)5	10	861222	861231
MC1	p4	(TTAT)3	12	864324	864335
MC1	p1	(A)11	11	867147	867157
MC2	p4	(TTCT)3	12	13913	13924
MC2	p1	(T)10	10	16153	16162
MC2	p1	(T)13	13	21486	21498
MC2	p2	(CT)5	10	26456	26465
MC2	p4	(CTGA)3	12	32757	32768
MC2	p2	(TC)6	12	34500	34511
MC2	p3	(AGC)4	12	39500	39511
MC2	p2	(GA)5	10	50694	50703
MC2	p4	(TTGC)3	12	51633	51644
MC2	p2	(TA)6	12	52466	52477
MC2	p4	(GACT)3	12	52892	52903
MC2	p4	(ATGG)3	12	63828	63839
MC2	p2	(GA)5	10	68553	68562
MC2	p1	(T)10	10	76929	76938
MC2	p4	(TTAC)3	12	78072	78083
MC2	p1	(A)15	15	82421	82435
MC2	p4	(AGAA)3	12	92894	92905
MC2	p4	(TTTA)3	12	95432	95443
MC2	p2	(CT)5	10	98397	98406
MC2	p4	(TTTA)3	12	99495	99506
MC2	p4	(CTTT)3	12	100775	100786
MC2	p3	(GAA)4	12	110375	110386
MC2	p4	(CTTA)3	12	112936	112947
MC2	p1	(T)10	10	128588	128597
MC2	p4	(CTAA)3	12	128887	128898
MC2	p1	(T)18	18	133420	133437
MC2	p4	(AAAG)4	16	139121	139136
MC2	p4	(GAAA)3	12	139434	139445
MC2	p2	(TC)5	10	142919	142928
MC2	p1	(A)11	11	145492	145502
MC2	p4	(TTGC)3	12	148664	148675
MC2	p2	(AG)5	10	152670	152679
MC2	p4	(TTCT)3	12	13913	13924
MC2	p1	(T)10	10	16153	16162
MC2	p1	(T)13	13	21486	21498
MC2	p2	(CT)5	10	26456	26465
MC2	p4	(CTGA)3	12	32757	32768
MC2	p2	(TC)6	12	34500	34511
MC2	p3	(AGC)4	12	39500	39511
MC2	p2	(GA)5	10	50694	50703
MC2	p4	(TTGC)3	12	51633	51644
MC2	p2	(TA)6	12	52466	52477
MC2	p4	(GACT)3	12	52892	52903
MC2	p4	(ATGG)3	12	63828	63839
MC2	p2	(GA)5	10	68553	68562
MC2	p1	(T)10	10	76929	76938
MC2	p4	(TTAC)3	12	78072	78083
MC2	p1	(A)15	15	82421	82435
MC2	p4	(AGAA)3	12	92894	92905
MC2	p4	(TTTA)3	12	95432	95443
MC2	p2	(CT)5	10	98397	98406
MC2	p4	(TTTA)3	12	99495	99506
MC2	p4	(CTTT)3	12	100775	100786
MC2	p3	(GAA)4	12	110375	110386
MC2	p4	(CTTA)3	12	112936	112947
MC2	p1	(T)10	10	128588	128597
MC2	p4	(CTAA)3	12	128887	128898
MC2	p1	(T)18	18	133420	133437
MC2	p4	(AAAG)4	16	139121	139136
MC2	p4	(GAAA)3	12	139434	139445
MC2	p2	(TC)5	10	142919	142928
MC2	p1	(A)11	11	145492	145502
MC2	p4	(TTGC)3	12	148664	148675
MC2	p2	(AG)5	10	152670	152679

## Sheet: Table S4
Table S4 Tandem repeat sequences in the C. arabica mitogenome.
Mitogenome Chromosome (MC) ID	Start and End Sites	Period Size（bp）	Copy Number	Consensus Size (bp)	Percent Matches	Percent Indels	Score	Bases number				Extropy（0-2）
								A	C	G	T
MC1	61076-61124	25	2.1	24	85	11	68	26	18	32	22	1.97
MC1	82749-82809	29	2.1	29	75	3	66	22	32	11	32	1.9
MC1	139803-139840	19	2	19	94	0	69	28	15	21	34	1.94
MC1	224108-224161	18	3	18	94	0	94	25	20	29	24	1.99
MC1	224272-224300	12	2.4	12	94	0	51	89	0	6	3	0.57
MC1	246896-246952	30	1.9	29	82	3	77	75	1	12	10	1.12
MC1	247419-247465	24	2	24	86	0	73	27	21	27	23	1.99
MC1	278871-278924	24	2.2	24	93	0	94	42	18	0	38	1.5
MC1	278871-278924	12	4.5	12	76	17	62	42	18	0	38	1.5
MC1	306453-306508	21	2.7	21	65	0	63	30	17	23	28	1.97
MC1	309354-309407	17	3.2	17	72	0	59	27	9	29	33	1.88
MC1	317982-318013	16	2	16	87	0	50	28	21	15	34	1.94
MC1	357512-357580	28	2.4	29	76	11	71	55	0	2	42	1.15
MC1	380746-380789	22	2	22	81	0	60	11	25	22	40	1.87
MC1	414875-414910	18	2	18	88	0	58	16	16	11	55	1.68
MC1	466579-466622	22	2	22	86	0	67	40	29	13	15	1.86
MC1	467274-467308	18	1.9	18	88	0	56	14	31	25	28	1.95
MC1	479382-479419	18	2.1	18	100	0	76	5	23	0	71	1.07
MC1	496377-496427	21	2.4	22	80	9	67	13	25	15	45	1.83
MC1	527419-527447	12	2.4	12	94	0	51	3	6	0	89	0.57
MC1	527558-527611	18	3	18	94	0	94	24	29	20	25	1.99
MC1	549553-549584	16	2	16	87	0	50	28	21	15	34	1.94
MC1	553613-553656	9	4.9	9	82	0	60	31	25	9	34	1.87
MC1	555426-555475	24	2.1	24	81	7	63	30	24	16	30	1.96
MC1	569791-569823	16	2.1	16	88	5	52	3	12	27	57	1.49
MC1	598891-598932	21	2	20	81	4	54	28	9	45	16	1.79
MC1	821426-821474	15	3.3	15	73	0	56	16	26	30	26	1.97
MC1	846370-846407	19	2.1	19	85	9	55	26	5	2	65	1.27
MC2	37128-37164	18	2.1	18	94	0	67	48	5	10	35	1.61
MC2	48390-48476	42	2.1	42	95	0	160	22	31	22	22	1.99
MC2	62045-62077	11	3.1	11	95	4	59	18	9	33	39	1.82
MC2	62047-62078	10	3.1	10	95	4	55	18	9	31	40	1.83
MC2	118330-118375	16	3	15	78	15	60	41	13	4	41	1.63
MC2	118330-118375	14	3.1	14	81	12	51	41	13	4	41	1.63

## Sheet: Table S5
Table S5 The High-scoring Pairs (HSPs) identified by BLASTn in the C. arabica mitogenome. DBS: Double-bifurcating Structure.
HSP ID	DBS ID	Query	Subject	Identites	Length	No. of Mismatch	No. of Gap open	Query start	Query end	Subject start	Subject end	E-value	Scores
R1	bs06	MC1	MC1	99.987	7804	1	0	524169	531972	227550	219747	0	14406
R2	bs03	MC1	MC1	99.16	833	1	3	549161	549992	317590	318417	0	1495
R3	NA	MC1	MC1	92.588	796	56	3	863560	864353	413585	412791	0	1140
R4	NA	MC1	MC1	83.781	857	60	27	725124	725928	542408	543237	0	739
R5	NA	MC1	MC1	81.384	983	41	30	265093	265934	34241	35222	0	671
R6	NA	MC1	MC1	84.58	655	80	13	377858	378504	20156	19515	1.12e-178	630
R7	NA	MC1	MC1	84.441	662	80	14	19515	20163	378504	377853	1.12e-178	630
R8	bs02	MC1	MC1	98.762	323	0	3	575439	575761	370979	371297	6.89e-161	571
R9	NA	MC1	MC1	88.017	484	29	17	727510	727974	544633	545106	4.17e-153	545
R10	NA	MC1	MC1	86.55	513	42	12	726401	726911	543912	544399	1.94e-151	540
R11	NA	MC1	MC1	99.565	230	1	0	473195	473424	93408	93637	2.64e-115	420
R12	bs13	MC1	MC1	100	217	0	0	698916	699132	656573	656357	9.56e-110	401
R13	bs01	MC1	MC1	96.203	237	3	3	580078	580308	366316	366080	3.46e-104	383
R14	NA	MC1	MC1	96.667	210	7	0	360885	361094	135087	135296	3.51e-94	350
R15	NA	MC1	MC1	98.947	190	2	0	733555	733744	457770	457581	2.11e-91	340
R16	NA	MC1	MC1	84.971	346	25	8	583211	583549	150759	150434	5.92e-87	326
R17	NA	MC1	MC1	82.716	405	33	15	725931	726331	543296	543667	5.92e-87	326
R18	NA	MC1	MC1	90.323	248	20	1	315378	315625	37017	36774	7.66e-86	322
R19	bs08	MC1	MC1	74.27	890	172	41	517545	518408	81571	80713	7.66e-86	322
R20	NA	MC1	MC1	90.612	245	19	1	36777	37017	315622	315378	7.66e-86	322
R21	NA	MC1	MC1	95.337	193	9	0	87401	87593	53312	53504	2.14e-81	307
R22	NA	MC1	MC1	91.15	226	20	0	133386	133611	57989	58214	2.14e-81	307
R23	bs05	MC1	MC1	98.266	173	3	0	432121	432293	314207	314035	2.77e-80	303
R24	NA	MC1	MC1	88.462	260	17	3	752141	752393	33590	33843	9.98e-80	302
R25	NA	MC1	MC1	81.016	374	69	2	550113	550485	321197	321569	4.64e-78	296
R26	NA	MC1	MC1	94.681	188	5	2	834441	834628	513253	513071	2.79e-75	287
R27	NA	MC1	MC1	77.429	669	27	33	569066	569729	369660	369111	1e-74	285
R28	bs07	MC1	MC1	99.333	150	1	0	266186	266335	107031	106882	7.82e-71	272
R29	bs04	MC1	MC1	99.329	149	1	0	316726	316874	1	149	2.81e-70	270
R30	bs09	MC1	MC1	100	139	0	0	616592	616730	466512	466374	2.19e-66	257
R31	NA	MC1	MC1	90.909	198	5	3	842706	842903	94084	93900	2.83e-65	254
R32	NA	MC1	MC1	91.62	179	11	1	576359	576533	371920	372098	1.71e-62	244
R33	NA	MC1	MC1	89.362	188	12	7	802565	802752	94648	94469	4.77e-58	230
R34	NA	MC1	MC1	97.015	134	4	0	738909	739042	296484	296351	6.18e-57	226
R35	NA	MC1	MC1	100	120	0	0	376764	376883	261604	261723	7.99e-56	222
R36	NA	MC1	MC1	89.385	179	6	4	724896	725067	542229	542401	4.81e-53	213
R37	NA	MC1	MC1	93.617	141	9	0	134427	134567	120399	120259	1.73e-52	211
R38	NA	MC1	MC1	94.203	138	8	0	120262	120399	134564	134427	1.73e-52	211
R39	NA	MC1	MC1	87.629	194	7	9	529787	529980	149273	149449	6.22e-52	209
R40	NA	MC1	MC1	87.629	194	7	9	221739	221932	149449	149273	6.22e-52	209
R41	NA	MC1	MC1	98.246	114	2	0	768360	768473	64035	63922	3.74e-49	200
R42	NA	MC1	MC1	100	105	0	0	867574	867678	1	105	1.74e-47	195
R43	NA	MC1	MC1	97.391	115	2	1	867564	867678	316717	316830	1.74e-47	195
R44	NA	MC1	MC1	96.522	115	4	0	796510	796624	51780	51894	2.25e-46	191
R45	NA	MC1	MC1	90	150	9	1	342921	343064	219928	220077	8.1e-46	189
R46	NA	MC1	MC1	90	150	9	1	531642	531791	343064	342921	8.1e-46	189
R47	NA	MC1	MC1	85.561	187	11	6	727032	727208	544397	544577	1.36e-43	182
R48	NA	MC1	MC1	100	98	0	0	671229	671326	633828	633731	1.36e-43	182
R49	NA	MC1	MC1	98.095	105	0	2	633731	633833	671326	671222	1.36e-43	182
R50	NA	MC1	MC1	98.99	99	1	0	139335	139433	24329	24427	1.75e-42	178
R51	NA	MC1	MC1	100	95	0	0	716233	716327	611595	611689	6.31e-42	176
R52	NA	MC1	MC1	97.059	102	3	0	318504	318605	2392	2493	8.16e-41	172
R53	NA	MC1	MC1	97.98	99	2	0	479976	480074	458285	458187	8.16e-41	172
R54	NA	MC1	MC1	98.958	96	1	0	458190	458285	480071	479976	8.16e-41	172
R55	NA	MC1	MC1	93.043	115	8	0	576163	576277	371687	371801	1.06e-39	169
R56	NA	MC1	MC1	87.097	155	11	3	625560	625712	100183	100330	3.8e-39	167
R57	NA	MC1	MC1	96.939	98	1	2	481626	481721	280103	280006	4.91e-38	163
R58	NA	MC1	MC1	92.174	115	7	1	475584	475696	269985	270099	1.77e-37	161
R59	NA	MC1	MC1	89.922	129	6	4	420762	420888	224708	224831	6.35e-37	159
R60	NA	MC1	MC1	89.922	129	6	4	526888	527011	420888	420762	6.35e-37	159
R61	NA	MC1	MC1	90.909	121	6	3	656254	656374	229464	229579	2.29e-36	158
R62	NA	MC1	MC1	88.722	133	9	2	629160	629292	421586	421460	2.29e-36	158
R63	NA	MC1	MC1	100	83	0	0	686402	686484	124658	124576	2.96e-35	154
R64	NA	MC1	MC1	89.167	120	13	0	774912	775031	554089	553970	3.82e-34	150
R65	NA	MC1	MC1	89.744	117	12	0	553973	554089	775028	774912	3.82e-34	150
R66	NA	MC1	MC1	100	80	0	0	510614	510693	330658	330737	1.38e-33	148
R67	NA	MC1	MC1	100	80	0	0	778050	778129	409571	409650	1.38e-33	148
R68	NA	MC1	MC1	83.333	174	9	7	435297	435470	38503	38656	6.4e-32	143
R69	NA	MC1	MC1	95.556	90	3	1	626179	626267	192066	191977	6.4e-32	143
R70	NA	MC1	MC1	93.75	96	1	4	811518	811608	458545	458450	8.28e-31	139
R71	NA	MC1	MC1	96.386	83	3	0	371590	371672	249916	249998	2.98e-30	137
R72	NA	MC1	MC1	91.837	98	6	1	502188	502285	33745	33840	1.07e-29	135
R73	NA	MC1	MC1	86.047	129	15	3	522426	522552	112340	112213	1.07e-29	135
R74	NA	MC1	MC1	87.931	116	13	1	112229	112343	522538	522423	1.07e-29	135
R75	NA	MC1	MC1	88.034	117	6	1	831550	831658	101143	101027	1.39e-28	132
R76	NA	MC1	MC1	97.368	76	2	0	569831	569906	19505	19430	4.98e-28	130
R77	NA	MC1	MC1	97.368	76	2	0	497047	497122	420681	420756	4.98e-28	130
R78	NA	MC1	MC1	92.308	91	5	1	550524	550614	318390	318478	1.79e-27	128
R79	NA	MC1	MC1	97.26	73	1	1	458921	458992	233253	233181	8.34e-26	122
R80	NA	MC1	MC1	100	66	0	0	444135	444200	371594	371529	8.34e-26	122
R81	NA	MC1	MC1	84.615	130	12	7	787102	787230	386648	386770	8.34e-26	122
R82	NA	MC1	MC1	93.827	81	5	0	625902	625982	420755	420675	8.34e-26	122
R83	NA	MC1	MC1	100	66	0	0	569979	570044	446083	446148	8.34e-26	122
R84	NA	MC1	MC1	96	75	3	0	420681	420755	625976	625902	8.34e-26	122
R85	NA	MC1	MC1	94.872	78	2	1	374740	374817	49487	49562	3e-25	121
R86	NA	MC1	MC1	100	65	0	0	624440	624504	406168	406232	3e-25	121
R87	NA	MC1	MC1	91.86	86	5	2	753149	753232	723846	723931	1.08e-24	119
R88	NA	MC1	MC1	100	63	0	0	371531	371593	299997	300059	3.88e-24	117
R89	NA	MC1	MC1	100	63	0	0	444136	444198	300059	299997	3.88e-24	117
R90	NA	MC1	MC1	100	63	0	0	565838	565900	331720	331782	3.88e-24	117
R91	NA	MC1	MC1	97.101	69	2	0	493490	493558	358844	358912	3.88e-24	117
R92	NA	MC1	MC1	98.485	66	0	1	491619	491684	401468	401404	1.4e-23	115
R93	NA	MC1	MC1	100	62	0	0	727322	727383	444193	444132	1.4e-23	115
R94	NA	MC1	MC1	93.506	77	5	0	625902	625978	497121	497045	1.4e-23	115
R95	NA	MC1	MC1	100	62	0	0	727319	727380	570630	570569	1.4e-23	115
R96	NA	MC1	MC1	98.438	64	1	0	587093	587156	337256	337193	5.02e-23	113
R97	NA	MC1	MC1	94.595	74	3	1	570569	570641	401470	401397	5.02e-23	113
R98	NA	MC1	MC1	98.438	64	1	0	626435	626498	444130	444193	5.02e-23	113
R99	NA	MC1	MC1	94.595	74	3	1	401398	401470	570642	570569	5.02e-23	113
R100	NA	MC1	MC1	100	61	0	0	727321	727381	626499	626439	5.02e-23	113
R101	NA	MC1	MC1	96.97	66	2	0	363917	363982	23716	23781	1.8e-22	111
R102	NA	MC1	MC1	98.438	64	0	1	848561	848624	64656	64718	1.8e-22	111
R103	NA	MC1	MC1	98.438	64	0	1	491612	491675	64720	64658	1.8e-22	111
R104	NA	MC1	MC1	90.805	87	2	2	475673	475753	137162	137248	1.8e-22	111
R105	NA	MC1	MC1	100	60	0	0	566185	566244	191919	191978	1.8e-22	111
R106	NA	MC1	MC1	97.015	67	1	1	741463	741529	371532	371597	1.8e-22	111
R107	NA	MC1	MC1	95.652	69	3	0	574668	574736	444195	444127	1.8e-22	111
R108	NA	MC1	MC1	100	60	0	0	741466	741525	444194	444135	1.8e-22	111
R109	NA	MC1	MC1	98.413	63	1	0	593148	593210	513833	513771	1.8e-22	111
R110	NA	MC1	MC1	100	60	0	0	741467	741526	570627	570568	1.8e-22	111
R111	NA	MC1	MC1	100	60	0	0	626440	626499	570569	570628	1.8e-22	111
R112	NA	MC1	MC1	96.97	66	2	0	444130	444195	574733	574668	1.8e-22	111
R113	NA	MC1	MC1	98.413	63	1	0	768817	768879	574670	574732	1.8e-22	111
R114	NA	MC1	MC1	100	60	0	0	513774	513833	593207	593148	1.8e-22	111
R115	NA	MC1	MC1	98.413	63	1	0	444135	444197	741525	741463	1.8e-22	111
R116	NA	MC1	MC1	98.387	62	1	0	406170	406231	64658	64719	6.49e-22	110
R117	NA	MC1	MC1	98.387	62	1	0	624442	624503	64658	64719	6.49e-22	110
R118	NA	MC1	MC1	95.588	68	3	0	568573	568640	97697	97630	6.49e-22	110
R119	NA	MC1	MC1	98.387	62	1	0	741463	741524	299998	300059	6.49e-22	110
R120	NA	MC1	MC1	100	59	0	0	574668	574726	300000	300058	6.49e-22	110
R121	NA	MC1	MC1	96.97	66	1	1	569807	569872	369078	369014	6.49e-22	110
R122	NA	MC1	MC1	96.923	65	2	0	848557	848621	371530	371594	6.49e-22	110
R123	NA	MC1	MC1	100	59	0	0	574668	574726	371534	371592	6.49e-22	110
R124	NA	MC1	MC1	100	59	0	0	626440	626498	371594	371536	6.49e-22	110
R125	NA	MC1	MC1	100	59	0	0	570569	570627	371594	371536	6.49e-22	110
R126	NA	MC1	MC1	100	59	0	0	727322	727380	371536	371594	6.49e-22	110
R127	NA	MC1	MC1	100	59	0	0	718338	718396	401469	401411	6.49e-22	110
R128	NA	MC1	MC1	100	59	0	0	848563	848621	401412	401470	6.49e-22	110
R129	NA	MC1	MC1	96.97	66	1	1	594640	594704	410874	410939	6.49e-22	110
R130	NA	MC1	MC1	96.923	65	2	0	848557	848621	444199	444135	6.49e-22	110
R131	NA	MC1	MC1	100	59	0	0	570569	570627	444135	444193	6.49e-22	110
R132	NA	MC1	MC1	96.97	66	1	1	624439	624503	491678	491613	6.49e-22	110
R133	NA	MC1	MC1	98.387	62	1	0	848563	848624	491675	491614	6.49e-22	110
R134	NA	MC1	MC1	98.387	62	1	0	97636	97697	568634	568573	6.49e-22	110
R135	NA	MC1	MC1	96.923	65	2	0	626434	626498	574734	574670	6.49e-22	110
R136	NA	MC1	MC1	95.588	68	3	0	574670	574737	626498	626431	6.49e-22	110
R137	NA	MC1	MC1	98.387	62	1	0	741467	741528	626498	626437	6.49e-22	110
R138	NA	MC1	MC1	100	59	0	0	741467	741525	727322	727380	6.49e-22	110
R139	NA	MC1	MC1	100	59	0	0	626440	626498	741525	741467	6.49e-22	110
R140	NA	MC1	MC1	100	58	0	0	718338	718395	64715	64658	2.33e-21	108
R141	NA	MC1	MC1	100	58	0	0	401412	401469	64658	64715	2.33e-21	108
R142	NA	MC1	MC1	100	58	0	0	626441	626498	300059	300002	2.33e-21	108
R143	NA	MC1	MC1	100	58	0	0	570570	570627	300059	300002	2.33e-21	108
R144	NA	MC1	MC1	100	58	0	0	727322	727379	300002	300059	2.33e-21	108
R145	NA	MC1	MC1	98.361	61	1	0	624439	624499	401409	401469	2.33e-21	108
R146	NA	MC1	MC1	96.923	65	1	1	491613	491677	406231	406168	2.33e-21	108
R147	NA	MC1	MC1	100	58	0	0	718339	718396	491619	491676	2.33e-21	108
R148	NA	MC1	MC1	98.361	61	1	0	300002	300062	570627	570567	2.33e-21	108
R149	NA	MC1	MC1	100	58	0	0	768816	768873	570628	570571	2.33e-21	108
R150	NA	MC1	MC1	100	58	0	0	741466	741523	574669	574726	2.33e-21	108
R151	NA	MC1	MC1	100	58	0	0	768816	768873	626499	626442	2.33e-21	108
R152	NA	MC1	MC1	100	58	0	0	848563	848620	718395	718338	2.33e-21	108
R153	NA	MC1	MC1	100	58	0	0	768816	768873	727321	727378	2.33e-21	108
R154	NA	MC1	MC1	96.825	63	2	0	848558	848620	299997	300059	8.4e-21	106
R155	NA	MC1	MC1	100	57	0	0	768817	768873	300002	300058	8.4e-21	106
R156	NA	MC1	MC1	100	57	0	0	768817	768873	371536	371592	8.4e-21	106
R157	NA	MC1	MC1	96.825	63	2	0	722923	722985	376702	376764	8.4e-21	106
R158	NA	MC1	MC1	96.825	63	2	0	727319	727381	401409	401471	8.4e-21	106
R159	NA	MC1	MC1	98.333	60	1	0	406168	406227	401410	401469	8.4e-21	106
R160	NA	MC1	MC1	100	57	0	0	768817	768873	444193	444137	8.4e-21	106
R161	NA	MC1	MC1	95.455	66	3	0	570567	570632	491615	491680	8.4e-21	106
R162	NA	MC1	MC1	100	57	0	0	574670	574726	570627	570571	8.4e-21	106
R163	NA	MC1	MC1	100	57	0	0	727322	727378	574670	574726	8.4e-21	106
R164	NA	MC1	MC1	100	57	0	0	768817	768873	741467	741523	8.4e-21	106
R165	NA	MC1	MC1	100	56	0	0	507330	507385	106065	106120	3.02e-20	104
R166	NA	MC1	MC1	96.774	62	2	0	732455	732516	250349	250410	3.02e-20	104
R167	NA	MC1	MC1	98.305	59	1	0	718338	718396	406227	406169	3.02e-20	104
R168	NA	MC1	MC1	87.368	95	7	4	548199	548289	459209	459302	3.02e-20	104
R169	NA	MC1	MC1	94.286	70	1	3	603036	603103	564881	564813	3.02e-20	104
R170	NA	MC1	MC1	92.105	76	3	2	775134	775206	589431	589506	3.02e-20	104
R171	NA	MC1	MC1	98.305	59	1	0	718338	718396	624499	624441	3.02e-20	104
R172	NA	MC1	MC1	98.276	58	1	0	359359	359416	23829	23772	1.09e-19	102
R173	NA	MC1	MC1	94.118	68	3	1	574666	574733	64654	64720	1.09e-19	102
R174	NA	MC1	MC1	95.312	64	3	0	444132	444195	64719	64656	1.09e-19	102
R175	NA	MC1	MC1	83.761	117	10	5	863132	863247	177897	178005	1.09e-19	102
R176	NA	MC1	MC1	94.118	68	3	1	626439	626506	401471	401405	1.09e-19	102
R177	NA	MC1	MC1	96.774	62	1	1	848563	848624	406170	406230	1.09e-19	102
R178	NA	MC1	MC1	96.721	61	2	0	848563	848623	570627	570567	1.09e-19	102
R179	NA	MC1	MC1	94.03	67	4	0	727317	727383	624437	624503	1.09e-19	102
R180	NA	MC1	MC1	96.774	62	1	1	848563	848624	624442	624502	1.09e-19	102
R181	NA	MC1	MC1	95.312	64	3	0	848559	848622	741463	741526	1.09e-19	102
R182	NA	MC1	MC1	94.03	67	3	1	300000	300066	64656	64721	3.91e-19	100
R183	NA	MC1	MC1	96.667	60	2	0	371534	371593	64656	64715	3.91e-19	100
R184	NA	MC1	MC1	90.123	81	2	3	231133	231213	83444	83518	3.91e-19	100
R185	NA	MC1	MC1	96.667	60	2	0	729487	729546	283048	282989	3.91e-19	100
R186	NA	MC1	MC1	92.754	69	5	0	444134	444202	401471	401403	3.91e-19	100
R187	NA	MC1	MC1	92.857	70	4	1	727320	727389	406168	406236	3.91e-19	100
R188	NA	MC1	MC1	96.667	60	2	0	401412	401471	444193	444134	3.91e-19	100
R189	NA	MC1	MC1	96.667	60	2	0	727319	727378	491678	491619	3.91e-19	100
R190	NA	MC1	MC1	96.61	59	2	0	741466	741524	64657	64715	1.4e-18	99
R191	NA	MC1	MC1	95.161	62	3	0	727322	727383	64658	64719	1.4e-18	99
R192	NA	MC1	MC1	88.889	81	7	1	358548	358628	133938	134016	1.4e-18	99
R193	NA	MC1	MC1	95.238	63	2	1	401411	401472	164367	164429	1.4e-18	99
R194	NA	MC1	MC1	96.667	60	1	1	406169	406227	164367	164426	1.4e-18	99
R195	NA	MC1	MC1	96.667	60	1	1	624441	624499	164367	164426	1.4e-18	99
R196	NA	MC1	MC1	98.214	56	1	0	548726	548781	248695	248750	1.4e-18	99
R197	NA	MC1	MC1	96.61	59	2	0	401412	401470	371536	371594	1.4e-18	99
R198	NA	MC1	MC1	96.61	59	2	0	741467	741525	401412	401470	1.4e-18	99
R199	NA	MC1	MC1	96.61	59	2	0	718338	718396	570570	570628	1.4e-18	99
R200	NA	MC1	MC1	96.61	59	2	0	848561	848619	574668	574726	1.4e-18	99
R201	NA	MC1	MC1	96.61	59	2	0	848563	848621	626498	626440	1.4e-18	99
R202	NA	MC1	MC1	96.61	59	2	0	718338	718396	626441	626499	1.4e-18	99
R203	NA	MC1	MC1	96.61	59	2	0	727321	727379	718396	718338	1.4e-18	99
R204	NA	MC1	MC1	96.61	59	2	0	768815	768873	718397	718339	1.4e-18	99
R205	NA	MC1	MC1	96.61	59	2	0	848563	848621	727322	727380	1.4e-18	99
R206	NA	MC1	MC1	96.552	58	2	0	626441	626498	64715	64658	5.05e-18	97.1
R207	NA	MC1	MC1	96.552	58	2	0	570570	570627	64715	64658	5.05e-18	97.1
R208	NA	MC1	MC1	95.161	62	1	2	702219	702279	158483	158423	5.05e-18	97.1
R209	NA	MC1	MC1	96.552	58	2	0	718338	718395	300059	300002	5.05e-18	97.1
R210	NA	MC1	MC1	96.552	58	2	0	401412	401469	300002	300059	5.05e-18	97.1
R211	NA	MC1	MC1	91.667	72	2	2	686580	686651	364874	364807	5.05e-18	97.1
R212	NA	MC1	MC1	98.182	55	1	0	549041	549095	371293	371347	5.05e-18	97.1
R213	NA	MC1	MC1	96.552	58	2	0	718338	718395	371593	371536	5.05e-18	97.1
R214	NA	MC1	MC1	96.552	58	2	0	768816	768873	401411	401468	5.05e-18	97.1
R215	NA	MC1	MC1	95.082	61	3	0	574670	574730	401412	401472	5.05e-18	97.1
R216	NA	MC1	MC1	93.75	64	4	0	444130	444193	406233	406170	5.05e-18	97.1
R217	NA	MC1	MC1	96.552	58	2	0	718338	718395	444136	444193	5.05e-18	97.1
R218	NA	MC1	MC1	93.75	64	4	0	574670	574733	491675	491612	5.05e-18	97.1
R219	NA	MC1	MC1	96.552	58	2	0	768816	768873	491676	491619	5.05e-18	97.1
R220	NA	MC1	MC1	96.552	58	2	0	626442	626499	491619	491676	5.05e-18	97.1
R221	NA	MC1	MC1	95.082	61	3	0	624439	624499	570630	570570	5.05e-18	97.1
R222	NA	MC1	MC1	98.182	55	1	0	364820	364874	686634	686580	5.05e-18	97.1
R223	NA	MC1	MC1	96.552	58	2	0	741467	741524	718395	718338	5.05e-18	97.1
R224	NA	MC1	MC1	96.491	57	2	0	768817	768873	64658	64714	1.82e-17	95.3
R225	NA	MC1	MC1	95	60	3	0	718338	718397	164426	164367	1.82e-17	95.3
R226	NA	MC1	MC1	96.491	57	2	0	848565	848621	164371	164427	1.82e-17	95.3
R227	NA	MC1	MC1	96.491	57	2	0	491619	491675	300058	300002	1.82e-17	95.3
R228	NA	MC1	MC1	96.491	57	2	0	491619	491675	371592	371536	1.82e-17	95.3
R229	NA	MC1	MC1	95	60	3	0	570570	570629	406227	406168	1.82e-17	95.3
R230	NA	MC1	MC1	93.651	63	4	0	624442	624504	444193	444131	1.82e-17	95.3
R231	NA	MC1	MC1	96.491	57	2	0	491619	491675	444137	444193	1.82e-17	95.3
R232	NA	MC1	MC1	100	51	0	0	738431	738481	482359	482309	1.82e-17	95.3
R233	NA	MC1	MC1	95	60	3	0	741467	741526	491675	491616	1.82e-17	95.3
R234	NA	MC1	MC1	96.491	57	2	0	718339	718395	574726	574670	1.82e-17	95.3
R235	NA	MC1	MC1	100	51	0	0	839492	839542	637733	637683	1.82e-17	95.3
R236	NA	MC1	MC1	96.491	57	2	0	491619	491675	741523	741467	1.82e-17	95.3
R237	NA	MC1	MC1	96.491	57	2	0	848563	848619	768817	768873	1.82e-17	95.3
R238	NA	MC1	MC1	96.429	56	2	0	164371	164426	64660	64715	6.54e-17	93.5
R239	NA	MC1	MC1	87.654	81	9	1	824673	824752	224834	224754	6.54e-17	93.5
R240	NA	MC1	MC1	100	50	0	0	591889	591938	381944	381993	6.54e-17	93.5
R241	NA	MC1	MC1	94.915	59	3	0	626441	626499	406227	406169	6.54e-17	93.5
R242	NA	MC1	MC1	90.278	72	6	1	824673	824743	526885	526956	6.54e-17	93.5
R243	NA	MC1	MC1	94.915	59	3	0	626441	626499	624499	624441	6.54e-17	93.5
R244	NA	MC1	MC1	92.308	65	5	0	406169	406233	626499	626435	6.54e-17	93.5
R245	NA	MC1	MC1	90.278	72	6	1	224763	224834	824743	824673	6.54e-17	93.5
R246	NA	MC1	MC1	98.113	53	0	1	791554	791605	21258	21310	2.35e-16	91.6
R247	NA	MC1	MC1	91.304	69	3	2	491619	491687	164425	164360	2.35e-16	91.6
R248	NA	MC1	MC1	92.308	65	4	1	626439	626502	164428	164364	2.35e-16	91.6
R249	NA	MC1	MC1	94.828	58	3	0	406170	406227	300002	300059	2.35e-16	91.6
R250	NA	MC1	MC1	94.828	58	3	0	624442	624499	300002	300059	2.35e-16	91.6
R251	NA	MC1	MC1	94.828	58	3	0	406170	406227	371536	371593	2.35e-16	91.6
R252	NA	MC1	MC1	94.828	58	3	0	624442	624499	371536	371593	2.35e-16	91.6
R253	NA	MC1	MC1	94.828	58	3	0	768816	768873	406169	406226	2.35e-16	91.6
R254	NA	MC1	MC1	90.278	72	4	2	574670	574741	406170	406238	2.35e-16	91.6
R255	NA	MC1	MC1	94.828	58	3	0	741467	741524	406170	406227	2.35e-16	91.6
R256	NA	MC1	MC1	89.333	75	5	2	164360	164431	491687	491613	2.35e-16	91.6
R257	NA	MC1	MC1	94.828	58	3	0	768816	768873	624441	624498	2.35e-16	91.6
R258	NA	MC1	MC1	94.828	58	3	0	741467	741524	624442	624499	2.35e-16	91.6
R259	NA	MC1	MC1	91.176	68	5	1	164364	164431	626502	626436	2.35e-16	91.6
R260	NA	MC1	MC1	96.364	55	2	0	775152	775206	700642	700696	2.35e-16	91.6
R261	NA	MC1	MC1	100	48	0	0	245025	245072	81538	81491	8.46e-16	89.8
R262	NA	MC1	MC1	92.308	65	1	1	428370	428434	236749	236809	8.46e-16	89.8
R263	NA	MC1	MC1	94.737	57	3	0	624442	624498	574670	574726	8.46e-16	89.8
R264	NA	MC1	MC1	96.296	54	1	1	813299	813352	15610	15662	3.04e-15	87.9
R265	NA	MC1	MC1	100	47	0	0	683897	683943	22658	22704	3.04e-15	87.9
R266	NA	MC1	MC1	100	47	0	0	748359	748405	214833	214787	3.04e-15	87.9
R267	NA	MC1	MC1	100	47	0	0	482309	482355	281231	281185	3.04e-15	87.9
R268	NA	MC1	MC1	100	47	0	0	738435	738481	281185	281231	3.04e-15	87.9
R269	NA	MC1	MC1	91.935	62	4	1	727321	727381	164367	164428	1.09e-14	86.1
R270	NA	MC1	MC1	91.803	61	5	0	574672	574732	164371	164431	1.09e-14	86.1
R271	NA	MC1	MC1	93.103	58	4	0	444134	444191	164428	164371	1.09e-14	86.1
R272	NA	MC1	MC1	91.803	61	5	0	164371	164431	444191	444131	1.09e-14	86.1
R273	NA	MC1	MC1	89.394	66	7	0	768815	768880	164367	164432	3.93e-14	84.2
R274	NA	MC1	MC1	91.803	61	4	1	570569	570628	164427	164367	3.93e-14	84.2
R275	NA	MC1	MC1	92.982	57	4	0	371538	371594	164371	164427	3.93e-14	84.2
R276	NA	MC1	MC1	92.982	57	4	0	741469	741525	164371	164427	3.93e-14	84.2
R277	NA	MC1	MC1	96.154	52	1	1	304306	304357	234226	234276	3.93e-14	84.2
R278	NA	MC1	MC1	94.444	54	3	0	609152	609205	539399	539452	3.93e-14	84.2
R279	NA	MC1	MC1	94.444	54	3	0	699604	699657	632554	632501	3.93e-14	84.2
R280	NA	MC1	MC1	100	44	0	0	363077	363120	139040	138997	1.41e-13	82.4
R281	NA	MC1	MC1	92.857	56	4	0	300004	300059	164371	164426	1.41e-13	82.4
R282	NA	MC1	MC1	100	44	0	0	701573	701616	374902	374945	1.41e-13	82.4
R283	NA	MC1	MC1	90.625	64	3	3	448952	449015	404705	404645	1.41e-13	82.4
R284	NA	MC1	MC1	89.552	67	4	3	404645	404708	449015	448949	1.41e-13	82.4
R285	NA	MC1	MC1	100	43	0	0	838653	838695	256830	256872	5.09e-13	80.5
R286	NA	MC1	MC1	96	50	0	2	692672	692721	290073	290120	5.09e-13	80.5
R287	NA	MC1	MC1	95.918	49	2	0	733053	733101	373587	373539	5.09e-13	80.5
R288	NA	MC1	MC1	94.34	53	2	1	481111	481163	480237	480288	5.09e-13	80.5
R289	NA	MC1	MC1	97.826	46	0	1	244624	244668	232009	231964	1.83e-12	78.7
R290	NA	MC1	MC1	100	42	0	0	522706	522747	318881	318922	1.83e-12	78.7
R291	NA	MC1	MC1	100	42	0	0	680819	680860	372711	372752	1.83e-12	78.7
R292	NA	MC1	MC1	97.778	45	1	0	716746	716790	423782	423738	1.83e-12	78.7
R293	NA	MC1	MC1	100	42	0	0	710571	710612	563853	563812	1.83e-12	78.7
R294	NA	MC1	MC1	100	42	0	0	423741	423782	716787	716746	1.83e-12	78.7
R295	NA	MC1	MC1	97.778	45	1	0	740788	740832	717367	717323	1.83e-12	78.7
R296	NA	MC1	MC1	100	41	0	0	207579	207619	106982	107022	6.58e-12	76.8
R297	NA	MC1	MC1	100	41	0	0	266195	266235	207619	207579	6.58e-12	76.8
R298	NA	MC1	MC1	100	41	0	0	225223	225263	214617	214657	6.58e-12	76.8
R299	NA	MC1	MC1	100	41	0	0	526456	526496	214657	214617	6.58e-12	76.8
R300	NA	MC1	MC1	94	50	3	0	207579	207628	266235	266186	6.58e-12	76.8
R301	NA	MC1	MC1	97.727	44	1	0	327521	327564	291575	291532	6.58e-12	76.8
R302	NA	MC1	MC1	100	41	0	0	455611	455651	340421	340381	6.58e-12	76.8
R303	NA	MC1	MC1	100	41	0	0	632840	632880	398227	398267	6.58e-12	76.8
R304	NA	MC1	MC1	100	41	0	0	726321	726361	543839	543879	6.58e-12	76.8
R305	NA	MC1	MC1	100	41	0	0	799085	799125	793862	793902	6.58e-12	76.8
R306	NA	MC1	MC1	100	41	0	0	821297	821337	804148	804108	6.58e-12	76.8
R307	NA	MC1	MC1	97.674	43	1	0	342357	342399	242076	242034	2.37e-11	75
R308	NA	MC1	MC1	95.652	46	2	0	751489	751534	374342	374387	2.37e-11	75
R309	NA	MC1	MC1	89.831	59	5	1	695271	695329	660114	660171	2.37e-11	75
R310	NA	MC1	MC1	97.619	42	1	0	525006	525047	170247	170288	8.52e-11	73.1
R311	NA	MC1	MC1	97.619	42	1	0	226672	226713	170288	170247	8.52e-11	73.1
R312	NA	MC1	MC1	100	39	0	0	170250	170288	226710	226672	8.52e-11	73.1
R313	NA	MC1	MC1	100	39	0	0	738444	738482	557093	557131	8.52e-11	73.1
R314	NA	MC1	MC1	95.455	44	2	0	635068	635111	243263	243220	3.06e-10	71.3
R315	NA	MC1	MC1	100	38	0	0	557093	557130	281194	281231	3.06e-10	71.3
R316	NA	MC1	MC1	100	38	0	0	645042	645079	363572	363609	3.06e-10	71.3
R317	NA	MC1	MC1	100	38	0	0	557093	557130	482346	482309	3.06e-10	71.3
R318	NA	MC1	MC1	90.566	53	5	0	833273	833325	565146	565094	3.06e-10	71.3
R319	NA	MC1	MC1	100	38	0	0	243226	243263	635105	635068	3.06e-10	71.3
R320	NA	MC1	MC1	97.561	41	1	0	676872	676912	654535	654495	3.06e-10	71.3
R321	NA	MC1	MC1	100	38	0	0	654498	654535	676909	676872	3.06e-10	71.3
R322	NA	MC1	MC1	100	37	0	0	635600	635636	14384	14348	1.1e-09	69.4
R323	NA	MC1	MC1	100	37	0	0	121575	121611	38330	38366	1.1e-09	69.4
R324	NA	MC1	MC1	100	37	0	0	249989	250025	80564	80528	1.1e-09	69.4
R325	NA	MC1	MC1	93.478	46	3	0	112404	112449	90772	90817	1.1e-09	69.4
R326	NA	MC1	MC1	97.5	40	1	0	270076	270115	137162	137201	1.1e-09	69.4
R327	NA	MC1	MC1	100	37	0	0	529241	529277	157905	157941	1.1e-09	69.4
R328	NA	MC1	MC1	100	37	0	0	222442	222478	157941	157905	1.1e-09	69.4
R329	NA	MC1	MC1	90.741	54	2	3	488352	488402	207294	207241	1.1e-09	69.4
R330	NA	MC1	MC1	95.349	43	2	0	716799	716841	423746	423704	1.1e-09	69.4
R331	NA	MC1	MC1	97.5	40	1	0	782707	782746	441653	441692	1.1e-09	69.4
R332	NA	MC1	MC1	97.5	40	1	0	602974	603013	554619	554658	1.1e-09	69.4
R333	NA	MC1	MC1	95.238	42	2	0	550569	550610	2334	2375	3.96e-09	67.6
R334	NA	MC1	MC1	95.349	43	1	1	735641	735682	105173	105215	3.96e-09	67.6
R335	NA	MC1	MC1	97.5	40	0	1	637734	637772	137143	137104	3.96e-09	67.6
R336	NA	MC1	MC1	95.238	42	2	0	813510	813551	153042	153001	3.96e-09	67.6
R337	NA	MC1	MC1	100	36	0	0	841299	841334	210405	210370	3.96e-09	67.6
R338	NA	MC1	MC1	100	36	0	0	227186	227221	226380	226415	3.96e-09	67.6
R339	NA	MC1	MC1	100	36	0	0	524498	524533	226415	226380	3.96e-09	67.6
R340	NA	MC1	MC1	100	36	0	0	525304	525339	227221	227186	3.96e-09	67.6
R341	NA	MC1	MC1	93.478	46	2	1	432783	432828	343832	343876	3.96e-09	67.6
R342	NA	MC1	MC1	97.436	39	1	0	525301	525339	524495	524533	3.96e-09	67.6
R343	NA	MC1	MC1	97.436	39	1	0	226380	226418	524533	524495	3.96e-09	67.6
R344	NA	MC1	MC1	97.436	39	1	0	227186	227224	525339	525301	3.96e-09	67.6
R345	NA	MC1	MC1	100	36	0	0	631174	631209	590019	589984	3.96e-09	67.6
R346	NA	MC1	MC1	100	36	0	0	666815	666850	590014	590049	3.96e-09	67.6
R347	NA	MC1	MC1	95.238	42	1	1	295324	295364	125943	125902	1.42e-08	65.8
R348	NA	MC1	MC1	97.368	38	1	0	413711	413748	159159	159196	1.42e-08	65.8
R349	NA	MC1	MC1	97.368	38	1	0	493147	493184	174719	174682	1.42e-08	65.8
R350	NA	MC1	MC1	100	35	0	0	474222	474256	296888	296922	1.42e-08	65.8
R351	NA	MC1	MC1	95.122	41	2	0	438201	438241	298090	298050	1.42e-08	65.8
R352	NA	MC1	MC1	100	35	0	0	807966	808000	466170	466204	1.42e-08	65.8
R353	NA	MC1	MC1	93.182	44	3	0	863549	863592	497152	497109	1.42e-08	65.8
R354	NA	MC1	MC1	95.238	42	1	1	690735	690776	580810	580770	1.42e-08	65.8
R355	NA	MC1	MC1	97.368	38	1	0	801015	801052	668609	668646	1.42e-08	65.8
R356	NA	MC1	MC1	95.238	42	1	1	580773	580813	690773	690732	1.42e-08	65.8
R357	NA	MC1	MC1	100	35	0	0	818044	818078	813362	813396	1.42e-08	65.8
R358	NA	MC1	MC1	95.122	41	2	0	497112	497152	863589	863549	1.42e-08	65.8
R359	NA	MC1	MC1	97.297	37	1	0	742540	742576	8399	8363	5.13e-08	63.9
R360	NA	MC1	MC1	91.489	47	2	2	214349	214394	22146	22101	5.13e-08	63.9
R361	NA	MC1	MC1	95	40	2	0	224611	224650	191249	191288	5.13e-08	63.9
R362	NA	MC1	MC1	95	40	2	0	527069	527108	191288	191249	5.13e-08	63.9
R363	NA	MC1	MC1	95.122	41	1	1	321131	321171	247029	247068	5.13e-08	63.9
R364	NA	MC1	MC1	100	34	0	0	290936	290969	284809	284776	5.13e-08	63.9
R365	NA	MC1	MC1	93.182	44	2	1	638898	638940	308233	308276	5.13e-08	63.9
R366	NA	MC1	MC1	90	50	3	2	506817	506865	409873	409921	5.13e-08	63.9
R367	NA	MC1	MC1	100	34	0	0	802246	802279	748112	748079	5.13e-08	63.9
R368	NA	MC1	MC1	97.297	37	1	0	748079	748115	802279	802243	5.13e-08	63.9
R369	NA	MC1	MC1	95	40	1	1	733288	733327	84	122	1.84e-07	62.1
R370	NA	MC1	MC1	100	33	0	0	293299	293331	14946	14978	1.84e-07	62.1
R371	NA	MC1	MC1	97.222	36	1	0	295026	295061	31045	31010	1.84e-07	62.1
R372	NA	MC1	MC1	94.872	39	2	0	405599	405637	79918	79880	1.84e-07	62.1
R373	NA	MC1	MC1	89.583	48	5	0	502393	502440	83055	83102	1.84e-07	62.1
R374	NA	MC1	MC1	95	40	1	1	733288	733327	316809	316847	1.84e-07	62.1
R375	NA	MC1	MC1	97.143	35	1	0	565760	565794	43289	43323	6.63e-07	60.2
R376	NA	MC1	MC1	94.872	39	1	1	407242	407279	93809	93847	6.63e-07	60.2
R377	NA	MC1	MC1	88.462	52	2	4	716216	716264	106914	106864	6.63e-07	60.2
R378	NA	MC1	MC1	100	32	0	0	290047	290078	207083	207114	6.63e-07	60.2
R379	NA	MC1	MC1	97.143	35	1	0	716213	716247	266300	266334	6.63e-07	60.2
R380	NA	MC1	MC1	100	32	0	0	472300	472331	290951	290982	6.63e-07	60.2
R381	NA	MC1	MC1	100	32	0	0	337164	337195	336221	336252	6.63e-07	60.2
R382	NA	MC1	MC1	100	32	0	0	692342	692373	350640	350609	6.63e-07	60.2
R383	NA	MC1	MC1	100	32	0	0	692925	692956	473409	473440	6.63e-07	60.2
R384	NA	MC1	MC1	100	32	0	0	866133	866164	506707	506676	6.63e-07	60.2
R385	NA	MC1	MC1	97.222	36	0	1	714935	714970	516790	516824	6.63e-07	60.2
R386	NA	MC1	MC1	94.872	39	1	1	806203	806240	633699	633737	6.63e-07	60.2
R387	NA	MC1	MC1	97.143	35	1	0	106883	106917	716247	716213	6.63e-07	60.2
R388	NA	MC1	MC1	100	31	0	0	799186	799216	84182	84152	2.38e-06	58.4
R389	NA	MC1	MC1	100	31	0	0	291459	291489	97434	97404	2.38e-06	58.4
R390	NA	MC1	MC1	97.059	34	1	0	508401	508434	135557	135524	2.38e-06	58.4
R391	NA	MC1	MC1	100	31	0	0	358885	358915	192230	192200	2.38e-06	58.4
R392	NA	MC1	MC1	100	31	0	0	722332	722362	401615	401645	2.38e-06	58.4
R393	NA	MC1	MC1	100	31	0	0	628686	628716	413435	413465	2.38e-06	58.4
R394	NA	MC1	MC1	100	31	0	0	633195	633225	500597	500627	2.38e-06	58.4
R395	NA	MC1	MC1	94.737	38	1	1	750243	750279	579708	579745	2.38e-06	58.4
R396	NA	MC1	MC1	100	30	0	0	661227	661256	11376	11405	8.58e-06	56.5
R397	NA	MC1	MC1	100	30	0	0	377361	377390	90165	90136	8.58e-06	56.5
R398	NA	MC1	MC1	100	30	0	0	180387	180416	136175	136146	8.58e-06	56.5
R399	NA	MC1	MC1	100	30	0	0	834241	834270	313569	313540	8.58e-06	56.5
R400	NA	MC1	MC1	100	30	0	0	750652	750681	411064	411093	8.58e-06	56.5
R401	NA	MC1	MC1	96.97	33	1	0	448816	448848	444326	444294	8.58e-06	56.5
R402	NA	MC1	MC1	94.595	37	1	1	481114	481150	464646	464681	8.58e-06	56.5
R403	NA	MC1	MC1	89.362	47	1	4	685029	685073	543266	543310	8.58e-06	56.5
R404	NA	MC1	MC1	97.059	34	0	1	863507	863539	550531	550498	8.58e-06	56.5
R405	NA	MC1	MC1	100	30	0	0	834273	834302	644801	644830	8.58e-06	56.5
R406	NA	MC1	MC2	99.684	950	3	0	473212	474161	125887	124938	0	1738
R407	NA	MC1	MC2	86.331	556	46	10	273470	274020	2110	2640	4.12e-163	579
R408	NA	MC1	MC2	81.686	688	91	24	274049	274717	2640	3311	1.94e-151	540
R409	NA	MC1	MC2	85.288	469	39	10	767885	768353	1667	2105	2.01e-126	457
R410	bs11	MC1	MC2	98.592	213	3	0	93425	93637	125887	125675	1.61e-102	377
R411	bs10	MC1	MC2	100	200	0	0	449390	449589	139112	138913	2.7e-100	370
R412	NA	MC1	MC2	83.383	337	46	8	460356	460688	102017	102347	2.77e-80	303
R413	NA	MC1	MC2	99.333	150	1	0	271379	271528	140496	140347	7.82e-71	272
R414	NA	MC1	MC2	92.553	188	6	1	334426	334613	140072	139893	4.71e-68	263
R415	NA	MC1	MC2	96.078	153	6	0	335825	335977	48372	48220	3.67e-64	250
R416	NA	MC1	MC2	84.861	251	22	8	765998	766233	70295	70046	7.93e-61	239
R417	NA	MC1	MC2	98.387	124	2	0	733352	733475	47924	47801	1.03e-54	219
R418	NA	MC1	MC2	81.273	267	39	10	321198	321458	139826	139565	8.05e-51	206
R419	NA	MC1	MC2	100	108	0	0	466278	466385	63981	64088	3.74e-49	200
R420	NA	MC1	MC2	100	92	0	0	687362	687453	125966	125875	2.94e-40	171
R421	NA	MC1	MC2	97.619	84	2	0	150278	150361	150504	150421	1.78e-32	145
R422	NA	MC1	MC2	95.062	81	4	0	523405	523485	5485	5565	1.79e-27	128
R423	NA	MC1	MC2	97.333	75	1	1	121674	121748	133353	133280	6.44e-27	126
R424	NA	MC1	MC2	98.551	69	1	0	574670	574738	77478	77410	8.34e-26	122
R425	NA	MC1	MC2	98.529	68	1	0	97853	97920	149311	149244	3e-25	121
R426	NA	MC1	MC2	100	64	0	0	768816	768879	77479	77416	1.08e-24	119
R427	NA	MC1	MC2	93.671	79	3	2	813823	813900	89817	89894	3.88e-24	117
R428	NA	MC1	MC2	100	59	0	0	626442	626500	77422	77480	6.49e-22	110
R429	NA	MC1	MC2	100	58	0	0	727321	727378	77479	77422	2.33e-21	108
R430	NA	MC1	MC2	100	58	0	0	570571	570628	77422	77479	2.33e-21	108
R431	NA	MC1	MC2	100	57	0	0	741467	741523	77478	77422	8.4e-21	106
R432	NA	MC1	MC2	100	57	0	0	444137	444193	77422	77478	8.4e-21	106
R433	NA	MC1	MC2	100	57	0	0	371536	371592	77478	77422	8.4e-21	106
R434	NA	MC1	MC2	100	57	0	0	300002	300058	77478	77422	8.4e-21	106
R435	NA	MC1	MC2	96.774	62	2	0	90101	90162	152218	152157	3.02e-20	104
R436	NA	MC1	MC2	100	55	0	0	239074	239128	10616	10562	1.09e-19	102
R437	NA	MC1	MC2	88.506	87	6	2	740430	740512	101771	101685	1.09e-19	102
R438	NA	MC1	MC2	98.246	57	1	0	459991	460047	93708	93764	3.91e-19	100
R439	NA	MC1	MC2	96.552	58	2	0	401411	401468	77479	77422	5.05e-18	97.1
R440	NA	MC1	MC2	96.552	58	2	0	491619	491676	77422	77479	5.05e-18	97.1
R441	NA	MC1	MC2	96.552	58	2	0	718339	718396	77422	77479	5.05e-18	97.1
R442	NA	MC1	MC2	84.211	114	2	4	181430	181535	140972	141077	5.05e-18	97.1
R443	NA	MC1	MC2	100	51	0	0	124796	124846	27911	27961	1.82e-17	95.3
R444	NA	MC1	MC2	96.491	57	2	0	848563	848619	77478	77422	1.82e-17	95.3
R445	NA	MC1	MC2	96.491	57	2	0	64658	64714	77478	77422	1.82e-17	95.3
R446	NA	MC1	MC2	91.549	71	3	3	789519	789586	128905	128975	1.82e-17	95.3
R447	NA	MC1	MC2	98.077	52	1	0	497189	497240	32616	32667	2.35e-16	91.6
R448	NA	MC1	MC2	94.828	58	3	0	624441	624498	77479	77422	2.35e-16	91.6
R449	NA	MC1	MC2	94.828	58	3	0	406169	406226	77479	77422	2.35e-16	91.6
R450	NA	MC1	MC2	100	49	0	0	396811	396859	95340	95388	2.35e-16	91.6
R451	NA	MC1	MC2	94.828	58	3	0	584723	584780	98118	98061	2.35e-16	91.6
R452	NA	MC1	MC2	96.364	55	1	1	90872	90926	148824	148771	8.46e-16	89.8
R453	NA	MC1	MC2	94.737	57	2	1	523616	523671	5614	5670	3.04e-15	87.9
R454	NA	MC1	MC2	88.889	72	6	2	630223	630294	32503	32434	3.04e-15	87.9
R455	NA	MC1	MC2	100	46	0	0	414103	414148	152246	152201	1.09e-14	86.1
R456	NA	MC1	MC2	89.394	66	6	1	164366	164431	77480	77416	1.41e-13	82.4
R457	NA	MC1	MC2	96.078	51	1	1	249875	249925	94874	94923	1.41e-13	82.4
R458	NA	MC1	MC2	97.872	47	1	0	741149	741195	101196	101150	1.41e-13	82.4
R459	NA	MC1	MC2	89.231	65	5	2	815326	815389	79516	79579	5.09e-13	80.5
R460	NA	MC1	MC2	96	50	1	1	97181	97229	145955	145906	5.09e-13	80.5
R461	NA	MC1	MC2	100	42	0	0	233721	233762	31073	31114	1.83e-12	78.7
R462	NA	MC1	MC2	100	41	0	0	430994	431034	26941	26981	6.58e-12	76.8
R463	NA	MC1	MC2	91.071	56	5	0	739496	739551	103508	103453	6.58e-12	76.8
R464	NA	MC1	MC2	97.674	43	1	0	20765	20807	138440	138482	2.37e-11	75
R465	NA	MC1	MC2	86.957	69	3	3	274705	274768	44145	44078	8.52e-11	73.1
R466	NA	MC1	MC2	81	100	11	2	25067	25166	117422	117331	8.52e-11	73.1
R467	NA	MC1	MC2	100	39	0	0	105173	105211	146290	146328	8.52e-11	73.1
R468	NA	MC1	MC2	100	38	0	0	270450	270487	69513	69476	3.06e-10	71.3
R469	NA	MC1	MC2	95.455	44	2	0	655927	655970	127838	127881	3.06e-10	71.3
R470	NA	MC1	MC2	97.5	40	1	0	627124	627163	46421	46460	1.1e-09	69.4
R471	NA	MC1	MC2	97.5	40	1	0	627124	627163	103112	103073	1.1e-09	69.4
R472	NA	MC1	MC2	100	36	0	0	249852	249887	94886	94851	3.96e-09	67.6
R473	NA	MC1	MC2	97.5	40	0	1	476363	476401	103831	103792	3.96e-09	67.6
R474	NA	MC1	MC2	100	36	0	0	19374	19409	130230	130195	3.96e-09	67.6
R475	NA	MC1	MC2	100	35	0	0	706613	706647	34808	34774	1.42e-08	65.8
R476	NA	MC1	MC2	97.368	38	1	0	207083	207120	144487	144450	1.42e-08	65.8
R477	NA	MC1	MC2	100	34	0	0	217152	217185	148674	148641	5.13e-08	63.9
R478	NA	MC1	MC2	94.872	39	2	0	414103	414141	62002	62040	1.84e-07	62.1
R479	NA	MC1	MC2	100	32	0	0	523364	523395	5419	5450	6.63e-07	60.2
R480	NA	MC1	MC2	92.683	41	3	0	736573	736613	62949	62989	6.63e-07	60.2
R481	NA	MC1	MC2	97.143	35	1	0	684174	684208	77006	76972	6.63e-07	60.2
R482	NA	MC1	MC2	100	32	0	0	281321	281352	99502	99533	6.63e-07	60.2
R483	NA	MC1	MC2	92.683	41	3	0	505200	505240	120113	120153	6.63e-07	60.2
R484	NA	MC1	MC2	100	32	0	0	692925	692956	125690	125659	6.63e-07	60.2
R485	NA	MC1	MC2	97.143	35	1	0	241995	242029	144864	144898	6.63e-07	60.2
R486	NA	MC1	MC2	94.872	39	1	1	735641	735678	146290	146328	6.63e-07	60.2
R487	NA	MC1	MC2	100	31	0	0	284344	284374	10388	10358	2.38e-06	58.4
R488	NA	MC1	MC2	100	31	0	0	388208	388238	70496	70526	2.38e-06	58.4
R489	NA	MC1	MC2	100	31	0	0	740701	740731	102208	102238	2.38e-06	58.4
R490	NA	MC1	MC2	97.059	34	0	1	236053	236086	11751	11783	8.58e-06	56.5
R491	NA	MC1	MC2	96.97	33	1	0	777572	777604	31007	31039	8.58e-06	56.5
R492	bs12	MC2	MC2	100	550	0	0	102784	103333	46749	46200	0	1016
R493	NA	MC2	MC2	92.647	68	5	0	103291	103358	47992	47925	2.49e-19	99
R494	NA	MC2	MC2	93.846	65	4	0	47928	47992	103355	103291	2.49e-19	99
R495	NA	MC2	MC2	96.667	60	1	1	111055	111113	108979	109038	2.49e-19	99
R496	NA	MC2	MC2	100	43	0	0	47950	47992	46200	46242	9e-14	80.5
R497	NA	MC2	MC2	82.353	85	15	0	136342	136426	71842	71926	4.19e-12	75
R498	NA	MC2	MC2	100	39	0	0	62027	62065	4779	4817	1.51e-11	73.1
R499	NA	MC2	MC2	95.556	45	2	0	48432	48476	48390	48434	1.51e-11	73.1
R500	NA	MC2	MC2	95	40	2	0	152208	152247	62040	62001	9.07e-09	63.9
R501	NA	MC2	MC2	100	30	0	0	58226	58255	58255	58226	1.52e-06	56.5
R502	NA	MC2	MC1	99.507	203	1	0	138913	139115	449589	449387	4.77e-101	370
R503	NA	MC2	MC1	81.111	270	40	10	139565	139829	321458	321195	1.42e-51	206
R504	NA	MC2	MC1	97.183	71	2	0	149244	149314	97920	97850	5.3e-26	121
R505	NA	MC2	MC1	96.364	55	2	0	98064	98118	584777	584723	4.16e-17	91.6
R506	NA	MC2	MC1	93.22	59	4	0	32445	32503	630281	630223	5.38e-16	87.9
R507	NA	MC2	MC1	91.667	60	4	1	77422	77480	164425	164366	2.5e-14	82.4
R508	NA	MC2	MC1	80.189	106	13	2	117331	117428	25166	25061	1.51e-11	73.1
R509	NA	MC2	MC1	100	29	0	0	27248	27276	3280	3308	5.46e-06	54.7
R510	NA	MC2	MC1	96.875	32	1	0	110364	110395	21325	21294	5.46e-06	54.7
R511	NA	MC2	MC1	100	29	0	0	146670	146698	141677	141649	5.46e-06	54.7
R512	NA	MC2	MC1	92.105	38	3	0	98018	98055	296408	296445	5.46e-06	54.7
R513	NA	MC2	MC1	100	29	0	0	105280	105308	427706	427678	5.46e-06	54.7
R514	NA	MC2	MC1	100	29	0	0	55543	55571	641313	641285	5.46e-06	54.7
R515	NA	MC2	MC1	100	29	0	0	98027	98055	738976	738948	5.46e-06	54.7

## Sheet: Table S6
Table S6 Potential HSPs mediating the homologous recombination in the C. arabica mitogenome.
HSP ID	Query	Subject	Identites	Alignment Length	Query		Subject		Number of Supporting Reads				Frequency
					Start	End	Start	End	c1	c2	c3	c4
R1	MC1	MC2	99.987	7804	524169	531972	227550	219747	14	18	17	22	0.549296
R22	MC1	MC2	91.15	226	133386	133611	57989	58214	40	44	3	2	0.0561798
R30	MC1	MC2	100	139	616592	616730	466512	466374	33	25	4	1	0.0793651
R175	MC1	MC2	83.761	117	863132	863247	177897	178005	12	27	8	3	0.22
R278	MC1	MC2	94.444	54	609152	609205	539399	539452	35	19	5	3	0.129032
R285	MC1	MC2	100	43	838653	838695	256830	256872	24	16	1	3	0.0909091
R406	MC1	MC2	99.684	950	473212	474161	125887	124938	65	37	3	11	0.12069
R462	MC1	MC2	100	41	430994	431034	26941	26981	9	13	1	3	0.153846

## Sheet: Table S7
Table S7 The homologous DNA fragments between the mitogenome and plastome.
MTPT ID	Mitochondrial Chromosome ID	Identities	Alignment length	Mismatches	Gap openings	Plastome		Mitogenome			Gene Contents
						Start position	End position	Start position	End position	E-value
MTPT1	MC1	99.004	4117	22	8	18587	22703	774487	770390	0	Partial (rpoC1,rpoC2)
MTPT2	MC1	99.543	3939	13	4	38678	42613	165558	169494	0	Partial (psaB)，Complete (psaA)
MTPT3	MC1	97.507	4051	59	14	139891	143900	714661	710612	0	Complete (rps7)，Partial (ndhB)
	MC1	97.507	4051	59	14	96448	100457	710612	714661	0	Complete (rps7)，Partial (ndhB)
MTPT4	MC1	100	1443	0	0	129923	131365	754019	752577	0	Partial (ycf1,trnR-ACG)，Complete (trnN-GUU)
	MC1	100	1443	0	0	108983	110425	752577	754019	0	Partial (ycf1,trnR-ACG)，Complete (trnN-GUU)
MTPT5	MC1	100	1326	0	0	93573	94898	564802	563477	0	Partial (ycf2)
	MC1	100	1326	0	0	145450	146775	563477	564802	0	Partial (ycf2)
MTPT6	MC1	99.326	1187	7	1	79295	80480	269711	268525	0	Partial (rpoA,rps11)
MTPT7	MC1	99.637	551	1	1	135768	136317	229255	228705	0	Partial (trnA-UGC,trnI-GAU)
	MC1	99.637	551	1	1	104031	104580	228705	229255	0	Partial (trnA-UGC,trnI-GAU)
MTPT8	MC1	99.784	462	1	0	73587	74048	359367	358906	0	Partial (psaB)
MTPT9	MC1	99.341	455	2	1	35328	35781	784986	785440	0	Partial (psaC)
MTPT10	MC1	97.267	439	3	3	86161	86590	703399	702961	0	Partial (rpl2)
	MC1	97.267	439	3	3	153758	154187	702961	703399	0	Partial (rpl2)
MTPT11	MC1	94.144	444	11	4	74122	74565	163800	164228	0	Partial (psaB)
MTPT12	MC1	93.255	341	4	3	139524	139863	714970	714648	1.4e-135	IGS (trnV-GAC,rps7)
	MC1	93.255	341	4	3	100485	100824	714648	714970	1.4e-135	IGS (rps7,trnV-GAC)
MTPT13	MC1	98.261	230	3	1	117780	118008	803153	803382	1.45e-110	Partial (ndhA)
MTPT14	MC1	96.97	231	2	3	108708	108934	431613	431384	5.26e-105	Partial (trnR-ACG)
	MC1	96.97	231	2	3	131414	131640	431384	431613	5.26e-105	Partial (trnR-ACG)
MTPT15	MC1	95.763	236	8	1	119892	120127	619383	619150	6.81e-104	Partial (ndhI)
MTPT16	MC1	92.093	215	15	2	67717	67930	843459	843672	1.52e-80	Complete (trnP-UGG)
MTPT17	MC1	98.291	117	2	0	154810	154926	661755	661639	1.22e-51	Partial (rpl2)
	MC1	98.291	117	2	0	85422	85538	661639	661755	1.22e-51	Partial (rpl2)
MTPT18	MC1	85.89	163	16	5	67487	67644	843274	843434	5.77e-40	Complete (trnW-CCA)
MTPT19	MC1	95.238	105	4	1	30911	31015	357769	357666	2.08e-39	Complete (trnD-GUC)
MTPT20	MC1	96.703	91	3	0	64817	64907	456908	456998	1.62e-35	IGS (petA,psbJ)
MTPT21	MC1	94.382	89	5	0	36017	36105	175457	175545	4.52e-31	Partial (trnS-UGA)
MTPT22	MC1	97.5	80	2	0	1	80	370980	371059	4.52e-31	Complete (trnH-GUG)
MTPT23	MC1	97.5	80	2	0	1	80	575440	575519	4.52e-31	Complete (trnH-GUG)
MTPT24	MC1	91.86	86	5	2	130710	130793	723931	723846	1.64e-25	Complete (trnN-GUU)
	MC1	91.86	86	5	2	109555	109638	723846	723931	1.64e-25	Complete (trnN-GUU)
MTPT25	MC1	100	52	0	0	93299	93350	860077	860026	7.68e-19	Partial (ycf2)
	MC1	100	52	0	0	146998	147049	860026	860077	7.68e-19	Partial (ycf2)
MTPT26	MC1	89.552	67	5	2	13811	13876	823970	824035	5.98e-15	Partial (atpH)
MTPT27	MC1	100	42	0	0	145785	145826	710612	710571	2.78e-13	IGS (trnL-CAA,ycf2)
	MC1	100	42	0	0	94522	94563	710571	710612	2.78e-13	IGS (ycf2,trnL-CAA)
MTPT28	MC1	100	41	0	0	119126	119166	713703	713663	1e-12	Partial (ndhA)
MTPT29	MC1	100	39	0	0	44312	44350	713665	713703	1.29e-11	Partial (ycf3)
MTPT30	MC1	91.837	49	2	2	43381	43429	854839	854885	6.02e-10	Partial (ycf3)
MTPT31	MC1	97.059	34	1	0	57281	57314	293967	294000	3.62e-07	Partial (rbcL)
MTPT32	MC1	94.444	36	2	0	2070	2105	270348	270383	1.3e-06	Partial (trnK-UUU)
MTPT33	MC2	99.894	1886	2	0	24538	26423	13897	12012	0	Partial (rpoB)
MTPT34	MC2	99.841	1260	2	0	62998	64257	118158	119417	0	Partial (cemA,petA)
MTPT35	MC2	99.092	1212	11	0	10529	11740	75183	76394	0	Partial (atpA)
MTPT36	MC2	97.837	416	7	1	153020	153433	99937	99522	0	Complete (trnI-CAU)，Partial (rpl23)
	MC2	97.837	416	7	1	86915	87328	99522	99937	0	Complete (trnI-CAU)，Partial (rpl23)
MTPT37	MC2	92.5	240	6	2	81391	81630	45080	45307	9.51e-91	Partial (rps8)
MTPT38	MC2	94.656	131	6	1	14053	14182	126566	126436	2.8e-51	IGS (atpH,atpI)
MTPT39	MC2	96.97	66	2	0	79257	79322	43402	43467	4.85e-24	Partial (rpoA)
MTPT40	MC2	100	55	0	0	77307	77361	44090	44036	2.92e-21	Partial (petB)
MTPT41	MC2	97.561	41	1	0	48008	48048	34746	34786	8.23e-12	Partial (trnL-UAA)
MTPT42	MC2	100	31	0	0	48578	48608	149332	149362	6.41e-08	IGS (trnL-UAA,trnF-GAA)

## Sheet: Table S8
Table S8 The gene content analysis in the Rubiaceae family.
	Coffea arabica	Psychotria viridis	Psychotria serpens	Damnacanthus indicus	Oldenlandia corymbosa	Scyphiphora hydrophyllacea	Neolamarckia cadamba
Gene Name	OL789880.1- OL789881.1	NC_066984.1	NC_069806.1	MZ285075.1	OX459128.1	NC_057654.1	MT320890.1-MT364442.1
atp1	2	1	1	1	1	1	2
atp4	1	1	1	1	1	2	1
atp6	2	1	1	1	1	1	1
atp8	1	1	1	1	1	1	1
atp9	2	1	2	1	1	1	2
ccmB	1	1	2	1	1	1	1
ccmC	1	1	2	1	1	1	2
ccmFc	1	1	1	1	1	1	1
ccmFn	1	1	1	1	1	1	1
cox1	1	1	1	1	1	1	1
cox2	1	1	1	1	1	1	2
cox3	1	1	1	1	1	1	1
cob	1	2	1	1	1	1	2
matR	1	1	2	1	1	1	1
mttB	1	1	2	1	1	1	1
nad1	1	1	1	1	1	1	1
nad2	1	1	1	1	2	1	1
nad3	1	1	2	1	1	1	2
nad4	1	2	2	1	1	1	1
nad4L	1	1	2	1	1	2	1
nad5	1	1	1	1	1	1	1
nad6	1	1	1	1	1	1	1
nad7	1	1	3	1	1	1	1
nad9	1	1	3	1	1	1	1
rpl2	0	0	0	0	0	1	1
rpl5	1	1	1	1	1	1	2
rpl10	1	0	0	0	0	1	1
rpl16	1	0	0	1	0	1	1
rps1	2	0	1	1	1	1	1
rps3	1	1	1	1	1	1	1
rps4	1	0	0	1	1	1	1
rps7	1	0	0	1	0	1	0
rps10	1	1	1	1	1	1	1
rps12	2	1	2	1	0	0	2
rps13	1	1	1	1	1	1	1
rps19	0	0	1	0	0	1	0
sdh3	1	0	0	0	0	2	1
sdh4	1	1	1	1	1	1	1

## Sheet: Table S9
Table S9 The RNA editing sites predicted using Deepred-mt.
Edited Number	gene	Base position	Amino position	Codon change	Amino change	Left motifs	Edited site	Right motifs	Probability	Validated
1	atp1	1039	347	CCC->UCC	Pro->Ser	ATATTCCCACCAATGTGATC	C	CCATTACTGATGGACAAATC	1	No
2	atp1	1178	393	UCA->UUA	Ser->Leu	GAAACAAGTCTGCGGTAGTT	C	AAAACTGGAATTGGCACAAT	1	No
3	atp1	1292	431	CCG->CUG	Pro->Leu	TGCAAGGCTGACAGAAGTAC	C	GAAACAACCACAATATGCAC	1	No
4	atp1	1415	472	CCA->CUA	Pro->Leu	TCAATATGAGAGAGTTATTC	C	AAATAGTGTAAAACCAGAAT	0.995	No
5	atp4	59	20	UCU->UUU	Ser->Phe	GCTATTTGCTGCTATTTTAT	C	TATTTGTGCATCAAGTTCGA	0.989	Yes
6	atp4	71	24	UCA->UUA	Ser->Leu	TATTTTATCTATTTGTGCAT	C	AAGTTCGAAGAAGATCTCAA	0.996	Yes
7	atp4	89	30	UCA->UUA	Ser->Leu	ATCAAGTTCGAAGAAGATCT	C	AATCTATAATGAAGAAATGA	1	Yes
8	atp4	215	72	UCG->UUG	Ser->Leu	CCAGGCTATTCAGGAAGAAT	C	GCAGCAATTCCCCAATCCTA	0.998	Yes
9	atp4	227	76	CCC->CUC	Pro->Leu	GGAAGAATCGCAGCAATTCC	C	CAATCCTAACGAAGTAGTTC	0.999	Yes
10	atp4	248	83	CCU->CUU	Pro->Leu	CAATCCTAACGAAGTAGTTC	C	TCCGGAATCCAATGAACAAC	1	Yes
11	atp4	250	84	CCG->UUG	Pro->Leu	ATCCTAACGAAGTAGTTCCT	C	CGGAATCCAATGAACAACAA	0.903	No
12	atp4	251	84	CCG->UUG	Pro->Leu	TCCTAACGAAGTAGTTCCTC	C	GGAATCCAATGAACAACAAC	1	Yes
13	atp4	395	132	UCA->UUA	Ser->Leu	CCGAAACCTAAATGTTAAGT	C	AGCAACACTTCCAAATGCCA	0.999	Yes
14	atp4	407	136	CCA->CUA	Pro->Leu	TGTTAAGTCAGCAACACTTC	C	AAATGCCACTTCTTCCCGTC	0.993	Yes
15	atp4	416	139	ACU->AUU	Thr->Ile	AGCAACACTTCCAAATGCCA	C	TTCTTCCCGTCGCATCCGTC	0.987	Yes
16	atp6	116	39	UCA->UUA	Ser->Leu	TAAAAGGGGAGGAGGAAACT	C	AGTACCAAATGCTTGGCAAT	0.998	No
17	atp6	173	58	CCG->CUG	Pro->Leu	TTATGATTTCGTGCTGAACC	C	GGTAAACGAACAAATAGGTG	0.998	No
18	atp6	224	75	UCC->UUC	Ser->Phe	AAATGTTAAACAAAAGTTTT	C	CCCTCGCATCTCGGTCACTT	0.995	No
19	atp6	229	77	CGC->UGC	Arg->Cys	TTAAACAAAAGTTTTCCCCT	C	GCATCTCGGTCACTTTGACT	0.998	No
20	atp6	236	79	UCG->UUG	Ser->Leu	AAAGTTTTCCCCTCGCATCT	C	GGTCACTTTGACTTTTTCGT	0.949	No
21	atp6	254	85	UCG->UUG	Ser->Leu	CTCGGTCACTTTGACTTTTT	C	GTTATTTCGTAATCTCCAGG	0.944	No
22	atp6	262	88	CGU->UGU	Arg->Cys	CTTTGACTTTTTCGTTATTT	C	GTAATCTCCAGGGTATGATA	1	No
23	atp6	270	90	CUC->CUU	Leu->Leu	TTTTCGTTATTTCGTAATCT	C	CAGGGTATGATACCTTATAG	0.971	No
24	atp6	436	146	CUU->UUU	Leu->Phe	TCCCACTGCCGTTAGCACCC	C	TTTTAGTACTCCTTGAGCTA	1	No
25	atp6	463	155	CAU->UAU	His->Tyr	TACTCCTTGAGCTAATCTCT	C	ATTGTTTTCGCGCATTAAGC	0.999	No
26	atp6	485	162	UCA->UUA	Ser->Leu	TTGTTTTCGCGCATTAAGCT	C	AGGAATACGTTTATTTGCTA	0.999	No
27	atp6	527	176	UCA->UUA	Ser->Leu	TATGATGGCCGGTCATAGTT	C	AGTAAAGATTTTAAGTGGGT	1	No
28	atp6	548	183	UCC->UUC	Ser->Phe	AGTAAAGATTTTAAGTGGGT	C	CGCTTGGACTATGCTATGTA	1	No
29	atp6	599	200	CCU->CUU	Pro->Leu	TTTCTATTTCATAGGAGATC	C	TGGTCCTTTATTTATAGTTC	0.999	No
30	atp6	656	219	UCA->UUA	Ser->Leu	GGAATTAGGTGTAGCTATAT	C	ACAAGCTCATGTTTCTACGA	0.998	No
31	atp6	664	222	CAU->UAU	His->Tyr	GTGTAGCTATATCACAAGCT	C	ATGTTTCTACGATCTTAATC	0.994	No
32	atp6	671	224	UCU->UUU	Ser->Phe	TATATCACAAGCTCATGTTT	C	TACGATCTTAATCTGTATTT	0.996	No
33	atp6	707	236	ACA->AUA	Thr->Ile	TATTTACTTGAATGATGCTA	C	AAATCTCCATCAAAGTGCTT	1	No
34	atp6	718	240	CAA->UAA	Gln->End	ATGATGCTACAAATCTCCAT	C	AAAGTGCTTATTTATTTATA	0.956	No
35	atp8	30	10	UUC->UUU	Phe->Phe	CTGGATAAATTCACCTATTT	C	ACACAATTCTTCTGGTCATG	0.99	No
36	atp8	47	16	UCA->UUA	Ser->Leu	TTTCACACAATTCTTCTGGT	C	ATGCCTTTTCCTCTTGACTT	0.993	No
37	atp8	58	20	CUC->UUC	Leu->Phe	TCTTCTGGTCATGCCTTTTC	C	TCTTGACTTTCTATATTGCC	0.982	No
38	atp8	240	80	UCC->UCU	Ser->Ser	GGTGTATCCTATATGTACTC	C	AGTTTATTCGAAGTATCCCA	0.99	No
39	atp8	452	151	CCA->CUA	Pro->Leu	CATAATGCTAATCCATGTTC	C	ACACGGCCAAGGAAGCATCA	1	No
40	atp9	20	7	UCA->UUA	Ser->Leu	GATGTTAGAGGGTGCAAAAT	C	AATGGGTGCCGGAGCTGCTA	0.995	No
41	atp9	50	17	UCA->UUA	Ser->Leu	CGGAGCTGCTACAATTGCTT	C	AGCGGGAGCTGCTGTCGGTA	1	No
42	atp9	81	27	GUC->GUU	Val->Val	GCTGTCGGTATTGGAAACGT	C	CTTAGTTCCTCGATTCATTC	0.979	No
43	atp9	82	28	CUU->UUU	Leu->Phe	CTGTCGGTATTGGAAACGTC	C	TTAGTTCCTCGATTCATTCC	0.999	No
44	atp9	90	30	UCC->UCU	Ser->Ser	ATTGGAAACGTCCTTAGTTC	C	TCGATTCATTCCGTGGCGCG	0.993	No
45	atp9	92	31	UCG->UUG	Ser->Leu	TGGAAACGTCCTTAGTTCCT	C	GATTCATTCCGTGGCGCGAA	0.996	No
46	atp9	182	61	UCG->UUG	Ser->Leu	TCTAACCGAAGCTATTGCAT	C	GTTTGCCCTAATGATGGCAT	1	No
47	atp9	212	71	UCA->UUA	Ser->Leu	AATGATGGCATTTTTGATCT	C	ATCCGTATTCCGATTTGATC	0.985	No
48	atp9	215	72	UCC->UUC	Ser->Phe	GATGGCATTTTTGATCTCAT	C	CGTATTCCGATTTGATCTCT	0.993	No
49	atp9	223	75	CGA->UGA	Arg->End	TTTTGATCTCATCCGTATTC	C	GATTTGATCTCTCTATGAAT	0.958	No
50	ccmB	28	10	CAU->UAU	His->Tyr	GACTCTTTCTTGAACTATAT	C	ATAAACAGATCTTCCCCTCT	0.987	No
51	ccmB	43	15	CCC->UCC	Pro->Ser	TATATCATAAACAGATCTTC	C	CCTCTACACCAATCACGAGT	0.996	No
52	ccmB	80	27	UCG->UUG	Ser->Leu	GAGTTTTTCTCTATTCCTCT	C	GTATATCGTCGTAACGCCCT	0.982	No
53	ccmB	87	29	AUC->AUU	Ile->Ile	TCTCTATTCCTCTCGTATAT	C	GTCGTAACGCCCTTAATGCT	0.982	No
54	ccmB	128	43	UCA->UUA	Ser->Leu	AGGTTTTGAAAGAGACTTTT	C	ATGTCATTCCCATTTAGGTT	0.969	No
55	ccmB	137	46	UCC->UUC	Ser->Phe	AAGAGACTTTTCATGTCATT	C	CCATTTAGGTTCGATTCGGA	0.974	No
56	ccmB	149	50	UCG->UUG	Ser->Leu	ATGTCATTCCCATTTAGGTT	C	GATTCGGATCCCCCCGTTGT	0.978	No
57	ccmB	154	52	CGG->UGG	Arg->Trp	ATTCCCATTTAGGTTCGATT	C	GGATCCCCCCGTTGTTTCCT	0.998	No
58	ccmB	160	54	CCC->UCC	Pro->Ser	ATTTAGGTTCGATTCGGATC	C	CCCCGTTGTTTCCTTTTCCT	0.979	No
59	ccmB	164	55	CCG->CUG	Pro->Leu	AGGTTCGATTCGGATCCCCC	C	GTTGTTTCCTTTTCCTTCCG	0.981	No
60	ccmB	172	58	CCU->UCU	Pro->Ser	TTCGGATCCCCCCGTTGTTT	C	CTTTTCCTTCCGCACCTTTT	0.992	No
61	ccmB	179	60	CCU->CUU	Pro->Leu	CCCCCCGTTGTTTCCTTTTC	C	TTCCGCACCTTTTCCTCGAA	0.948	No
62	ccmB	193	65	CCU->UUU	Pro->Phe	CTTTTCCTTCCGCACCTTTT	C	CTCGAAATGAGAAAGAAGAT	0.984	No
63	ccmB	194	65	CCU->UUU	Pro->Phe	TTTTCCTTCCGCACCTTTTC	C	TCGAAATGAGAAAGAAGATG	0.999	No
64	ccmB	286	96	CGG->UGG	Arg->Trp	TTCTACAATTGGTAGGTCAC	C	GGGTTATTCAAATAAGTCGT	0.999	No
65	ccmB	304	102	CGU->UGU	Arg->Cys	ACCGGGTTATTCAAATAAGT	C	GTGTTTTCCGTGGTTTTCCC	0.996	No
66	ccmB	313	105	CGU->UGU	Arg->Cys	TTCAAATAAGTCGTGTTTTC	C	GTGGTTTTCCCATGTTACAA	0.999	No
67	ccmB	367	123	CGG->UGG	Arg->Trp	TCGGTCGATCCGGAATGGAT	C	GGTTAAACATTCTATTAGGG	0.982	No
68	ccmB	379	127	CUA->UUA	Leu->Leu	GAATGGATCGGTTAAACATT	C	TATTAGGGAGCCTGGTCTTG	0.932	No
69	ccmB	424	142	CCU->UCU	Pro->Ser	TTCTGTGTGGTATTCATTCT	C	CTTCGGCTCTTGGAATCACA	0.985	No
70	ccmB	428	143	UCG->UUG	Ser->Leu	GTGTGGTATTCATTCTCCTT	C	GGCTCTTGGAATCACATCCA	0.993	No
71	ccmB	467	156	UCG->UUG	Ser->Leu	CAGCAGTGGTTGGAACAGCT	C	GCAAAATCCAACCACTTCAC	0.975	No
72	ccmB	475	159	CCA->UUA	Pro->Leu	GTTGGAACAGCTCGCAAAAT	C	CAACCACTTCACCTACTTCA	0.997	No
73	ccmB	476	159	CCA->UUA	Pro->Leu	TTGGAACAGCTCGCAAAATC	C	AACCACTTCACCTACTTCAT	0.996	No
74	ccmB	485	162	UCA->UUA	Ser->Leu	CTCGCAAAATCCAACCACTT	C	ACCTACTTCATTGCCCCCAA	0.985	No
75	ccmB	494	165	UCA->UUA	Ser->Leu	TCCAACCACTTCACCTACTT	C	ATTGCCCCCAACCCTTTCTC	0.987	No
76	ccmB	502	168	CCA->UUA	Pro->Leu	CTTCACCTACTTCATTGCCC	C	CAACCCTTTCTCGTACCTCT	0.972	No
77	ccmB	503	168	CCA->UUA	Pro->Leu	TTCACCTACTTCATTGCCCC	C	AACCCTTTCTCGTACCTCTA	0.991	No
78	ccmB	512	171	UCU->UUU	Ser->Phe	TTCATTGCCCCCAACCCTTT	C	TCGTACCTCTATTGAAACAG	0.981	No
79	ccmB	514	172	CGU->UGU	Arg->Cys	CATTGCCCCCAACCCTTTCT	C	GTACCTCTATTGAAACAGAA	0.995	No
80	ccmB	554	185	UCG->UUG	Ser->Leu	ATGGTTTCATGTTCTTTTAT	C	GATTGGTTATTCCTCTCCAT	0.977	No
81	ccmB	566	189	UCC->UUC	Ser->Phe	TCTTTTATCGATTGGTTATT	C	CTCTCCATTCGTATCTCTTT	0.996	No
82	ccmB	569	190	UCU->UUU	Ser->Phe	TTTATCGATTGGTTATTCCT	C	TCCATTCGTATCTCTTTTTC	0.903	No
83	ccmB	572	191	CCA->CUA	Pro->Leu	ATCGATTGGTTATTCCTCTC	C	ATTCGTATCTCTTTTTCCAA	0.997	No
84	ccmC	43	15	CGG->UGG	Arg->Trp	CGCAAATTCTCATTGGATCT	C	GGTTGTTCTTAACAGCGATG	1	No
85	ccmC	70	24	CAU->UAU	His->Tyr	TCTTAACAGCGATGGCTATT	C	ATTTAAGTCTTCGGGTAGCA	0.999	No
86	ccmC	82	28	CGG->UGG	Arg->Trp	TGGCTATTCATTTAAGTCTT	C	GGGTAGCACCACTAGATCTT	0.991	No
87	ccmC	100	34	CUU->UUU	Leu->Phe	TTCGGGTAGCACCACTAGAT	C	TTCAACAAGGTGGAAATTCT	0.987	No
88	ccmC	128	43	CCG->CUG	Pro->Leu	AGGTGGAAATTCTCGTATTC	C	GTATGTACATGTTCCTGCGG	1	No
89	ccmC	146	49	GCG->GUG	Ala->Val	TCCGTATGTACATGTTCCTG	C	GGCTCGGATGAGTATTCTTG	0.999	No
90	ccmC	151	51	CGG->UGG	Arg->Trp	ATGTACATGTTCCTGCGGCT	C	GGATGAGTATTCTTGTTTAT	0.994	No
91	ccmC	248	83	ACA->AUA	Thr->Ile	TCGCTCTTCCGGAACCGGTA	C	AGAAATGGGTGCTTTTTCTA	0.976	No
92	ccmC	266	89	UCU->UUU	Ser->Phe	TACAGAAATGGGTGCTTTTT	C	TACGTTGTTTACCTTAGTTA	0.993	No
93	ccmC	298	100	CGG->UGG	Arg->Trp	CCTTAGTTACTGGGGGGTTT	C	GGGGAAGACCTATGTGGGGC	0.999	No
94	ccmC	366	122	UUC->UUU	Phe->Phe	ACCTCTGTATTCATCTTGTT	C	CTTATTTACCTGGGTGCACT	0.996	No
95	ccmC	367	123	CUU->UUU	Leu->Phe	CCTCTGTATTCATCTTGTTC	C	TTATTTACCTGGGTGCACTG	0.997	No
96	ccmC	388	130	CGU->UGU	Arg->Cys	TTATTTACCTGGGTGCACTG	C	GTTTTCAAAAGCTTTCTGTC	0.999	No
97	ccmC	413	138	CCG->CUG	Pro->Leu	TCAAAAGCTTTCTGTCGAAC	C	GGCTCCTATTTCAATCCGTG	0.996	No
98	ccmC	418	140	CCU->UCU	Pro->Ser	AGCTTTCTGTCGAACCGGCT	C	CTATTTCAATCCGTGCTGGA	1	No
99	ccmC	425	142	UCA->UUA	Ser->Leu	TGTCGAACCGGCTCCTATTT	C	AATCCGTGCTGGACCGATCG	0.979	No
100	ccmC	430	144	CGU->UGU	Arg->Cys	AACCGGCTCCTATTTCAATC	C	GTGCTGGACCGATCGATATA	0.999	No
101	ccmC	434	145	GCU->GUU	Ala->Val	GGCTCCTATTTCAATCCGTG	C	TGGACCGATCGATATACCAA	0.992	No
102	ccmC	440	147	CCG->CUG	Pro->Leu	TATTTCAATCCGTGCTGGAC	C	GATCGATATACCAATAATCA	0.995	No
103	ccmC	464	155	UCU->UUU	Ser->Phe	CGATATACCAATAATCAAGT	C	TTCAGTCAACTGGTGGAATA	0.999	No
104	ccmC	488	163	UCG->UUG	Ser->Leu	AGTCAACTGGTGGAATACAT	C	GCATCAACCTGGGAGCATTA	0.999	No
105	ccmC	515	172	UCU->UUU	Ser->Phe	ACCTGGGAGCATTAGCCGAT	C	TGGTACATCAATACATGTTC	0.994	No
106	ccmC	535	179	CCU->UCU	Pro->Ser	CTGGTACATCAATACATGTT	C	CTATGCCCATTCCAATCTTG	0.999	No
107	ccmC	542	181	CCC->CUC	Pro->Leu	ATCAATACATGTTCCTATGC	C	CATTCCAATCTTGTCTAACT	0.998	No
108	ccmC	572	191	UCC->UUC	Ser->Phe	CTTGTCTAACTTTGCTAACT	C	CCCCTTCTCAACCCGTATCT	1	No
109	ccmC	575	192	CCC->CUC	Pro->Leu	GTCTAACTTTGCTAACTCCC	C	CTTCTCAACCCGTATCTTGT	1	No
110	ccmC	581	194	UCA->UUA	Ser->Leu	CTTTGCTAACTCCCCCTTCT	C	AACCCGTATCTTGTTCGTTC	0.986	No
111	ccmC	586	196	CGU->UGU	Arg->Cys	CTAACTCCCCCTTCTCAACC	C	GTATCTTGTTCGTTCTGGAA	0.98	No
112	ccmC	591	197	AUC->AUU	Ile->Ile	TCCCCCTTCTCAACCCGTAT	C	TTGTTCGTTCTGGAAACACG	0.965	No
113	ccmC	617	206	CCU->CUU	Pro->Leu	CGTTCTGGAAACACGTCTTC	C	TATTCCATCTTTTCTCGAAT	0.99	No
114	ccmC	623	208	CCA->CUA	Pro->Leu	GGAAACACGTCTTCCTATTC	C	ATCTTTTCTCGAATCTCCTT	0.995	No
115	ccmC	640	214	CCU->UCU	Pro->Ser	TTCCATCTTTTCTCGAATCT	C	CTTTAACCGAAGAAATAGAA	0.996	No
116	ccmC	821	274	UCU->UUU	Ser->Phe	TAAGTCTATTGGAATTGGCT	C	TGTATCAATGGAATCTCATC	0.984	No
117	ccmFC	38	13	UCC->UUC	Ser->Phe	CTTTTTCTTTTTAATTACTT	C	CATGGTCGTGCCTCGTGGCA	0.987	Yes
118	ccmFC	50	17	CCU->CUU	Pro->Leu	AATTACTTCCATGGTCGTGC	C	TCGTGGCACGGCAGCACCCG	1	Yes
119	ccmFC	52	18	CGU->UGU	Arg->Cys	TTACTTCCATGGTCGTGCCT	C	GTGGCACGGCAGCACCCGTA	0.984	Yes
120	ccmFC	103	35	CCC->UCC	Pro->Ser	GGTTCGTCAGTAGAGATGTT	C	CCACAGGTGCCCCTTTTTCC	0.999	Yes
121	ccmFC	122	41	UCC->UUC	Ser->Phe	TCCCACAGGTGCCCCTTTTT	C	CAATGGTACTATAATTCCTA	0.999	Yes
122	ccmFC	146	49	CCU->CUU	Pro->Leu	TGGTACTATAATTCCTATTC	C	TATCCCTTCATTCCCTCTTT	0.992	Yes
123	ccmFC	151	51	CCU->UCU	Pro->Ser	CTATAATTCCTATTCCTATC	C	CTTCATTCCCTCTTTTGGTC	0.993	Yes
124	ccmFC	155	52	UCA->UUA	Ser->Leu	AATTCCTATTCCTATCCCTT	C	ATTCCCTCTTTTGGTCTATC	0.941	Yes
125	ccmFC	310	104	CGU->UGU	Arg->Cys	AAGTTAGAAACGCCTTATTT	C	GTTTCCTTCCCGTTCTTCAT	0.962	Yes
126	ccmFC	334	112	CUU->UUU	Leu->Phe	TCCTTCCCGTTCTTCATTTC	C	TTCTTCTCGAATCCAAGGCT	0.948	Yes
127	ccmFC	406	136	CGU->UGU	Arg->Cys	TGCTCTGTTTACTATTCTTT	C	GTACTTTCTTCTTTTTACCA	0.998	Yes
128	ccmFC	1160	387	UCG->UUG	Ser->Leu	ATTTACGGATCTATATGCTT	C	GATTGGAACTGGAAGTTCCA	0.999	No
129	ccmFC	1234	412	CGG->UGG	Arg->Trp	TGCCTTTTATTTTTTTTATT	C	GGATCGGATTTATGTTGGCT	0.997	No
130	ccmFC	1239	413	AUC->AUU	Ile->Ile	TTTATTTTTTTTATTCGGAT	C	GGATTTATGTTGGCTTCGTT	0.978	No
131	ccmFC	1268	423	UCG->UUG	Ser->Leu	GTTGGCTTCGTTGGGAGGCT	C	GCGTAGTTTGTTACGTCAGC	0.993	No
132	ccmFN	38	13	CCG->CUG	Pro->Leu	CTTTCATTATTCGTTATTTC	C	GGGTCTTTTCGTTGCATTCA	0.996	No
133	ccmFN	98	33	CCU->CUU	Pro->Leu	ACCAGTGTTTGGTGCAGCAC	C	TGCATTTTGGTGTATTCTTC	0.999	No
134	ccmFN	137	46	UCG->UUG	Ser->Leu	TCTTTCTTTCCTTGGTCTTT	C	GTTCCGTCATATTCCTAATA	0.981	No
135	ccmFN	142	48	CGU->UGU	Arg->Cys	CTTTCCTTGGTCTTTCGTTC	C	GTCATATTCCTAATAACTTA	0.987	No
136	ccmFN	151	51	CCU->UCU	Pro->Ser	GTCTTTCGTTCCGTCATATT	C	CTAATAACTTATCCAATTAC	0.99	No
137	ccmFN	248	83	UCA->UUA	Ser->Leu	TCATGAGGGTAGTATTTTAT	C	ATGGTGTCGGATCCTAAGTT	0.999	No
138	ccmFN	256	86	CGG->UGG	Arg->Trp	GTAGTATTTTATCATGGTGT	C	GGATCCTAAGTTTTTATGGA	0.999	No
139	ccmFN	283	95	CUU->UUU	Leu->Phe	TAAGTTTTTATGGATTCCTT	C	TTTGTTACCGGGGTCGCCCC	0.976	No
140	ccmFN	365	122	UCG->UUG	Ser->Leu	TCTTTTTTATTCCTTTGTTT	C	GAACTTCGTGAAGAACTCCA	0.979	No
141	ccmFN	372	124	UUC->UUU	Phe->Phe	TATTCCTTTGTTTCGAACTT	C	GTGAAGAACTCCATTCTCTC	0.984	No
142	ccmFN	602	201	CCU->CUU	Pro->Leu	CATTGCTTTGTTTTTCTCTC	C	TTTCCTATCAGCGAGTTCTG	0.999	No
143	ccmFN	611	204	UCA->UUA	Ser->Leu	GTTTTTCTCTCCTTTCCTAT	C	AGCGAGTTCTGACCCTTTTG	0.987	No
144	ccmFN	649	217	CGU->UGU	Arg->Cys	TTGTTCGAAATTTCTTCGTT	C	GTACCGAACCGCTTGCAGAA	0.998	No
145	ccmFN	671	224	UCA->UUA	Ser->Leu	TACCGAACCGCTTGCAGAAT	C	AAATCCTGTTCCACAAGATC	0.981	No
146	ccmFN	683	228	CCA->CUA	Pro->Leu	TGCAGAATCAAATCCTGTTC	C	ACAAGATCCTATATTAGCTA	0.998	No
147	ccmFN	888	296	CUC->CUU	Leu->Leu	TCCCGTATAACAAGTAAGCT	C	TTTACCCTCAAATTGAAACA	0.961	No
148	ccmFN	1165	389	CGG->UGG	Arg->Trp	GAATTTGGATTTTGACATGT	C	GGTGGTTTTTAACCGTAGGC	0.982	No
149	ccmFN	1193	398	CCA->CUA	Pro->Leu	TTTAACCGTAGGCATTTTGC	C	AGGAAGTTGGTGGGCTTATC	1	No
150	ccmFN	1243	415	CGG->UGG	Arg->Trp	GTTGGGGTGGCTGGTGGTTT	C	GGGATCCCGTAGAAAATGCT	0.999	No
151	ccmFN	1276	426	CGG->UGG	Arg->Trp	AAAATGCTTCTTTTATGCCT	C	GGGTATTAGCCACAGCTCGT	1	No
152	ccmFN	1294	432	CGU->UGU	Arg->Cys	CTCGGGTATTAGCCACAGCT	C	GTATTCATTCAGTAATTCTA	0.996	No
153	ccmFN	1337	446	UCG->UUG	Ser->Leu	CCTTCTTCATTCTTGGACCT	C	GTTTCTTAATATTATGACTT	0.999	No
154	ccmFN	1361	454	CCA->CUA	Pro->Leu	TCTTAATATTATGACTTTTC	C	ATGCTGTGTCTTAGGAACCT	0.996	No
155	ccmFN	1408	470	CCC->UCC	Pro->Ser	TACGGTCCGGATTGCTAGCT	C	CCGTTCATAGTTTTGCTACA	0.999	No
156	cob	286	96	CUC->UUC	Leu->Phe	CTAATGGGGCAAGTATGTTT	C	TCATTGTGGTTCACCTTCAT	0.999	No
157	cob	298	100	CAC->UAC	His->Tyr	GTATGTTTCTCATTGTGGTT	C	ACCTTCATATTTTTCGTGGT	0.999	No
158	cob	325	109	CAU->UAU	His->Tyr	ATATTTTTCGTGGTCTATAT	C	ATGCGAGTTATAGCAGTCCT	1	No
159	cob	680	227	UCU->UUU	Ser->Phe	AGAGATGGATAAAATAGCTT	C	TTACCCTTATTTTTATGTAA	0.998	No
160	cob	808	270	CCC->UCC	Pro->Ser	ATATACCTGCTAATCCGATG	C	CCACCCCGCCTCATATTGTG	1	No
161	cob	908	303	CCA->CUA	Pro->Leu	AGGTGTAGCTGCAATAGCAC	C	AGTTTTTATATGTCTGTTGG	0.995	No
162	cob	982	328	CAC->UAC	His->Tyr	GTTCAAGTTTTCGCCCGATT	C	ACCAAGGAATATTTTGGTTG	0.999	No
163	cob	1084	362	CCU->UCU	Pro->Ser	TTACTATTGGACAAATTTCT	C	CTTTTGTTTTCTTCTTGTTC	0.999	No
164	cob	1160	387	ACG->AUG	Thr->Met	AGGAATTCCTAATTCTTACA	C	GGATGAGACTGATCAGTGAA	0.905	No
165	cox1	11	4	CCG->CUG	Pro->Leu	TCTCCATTTTATGACAAATC	C	GGTCCGATGGCTGTTCTCTA	0.999	Yes
166	cox1	15	5	GUC->GUU	Val->Val	CATTTTATGACAAATCCGGT	C	CGATGGCTGTTCTCTACTAA	0.993	Yes
167	cox1	242	81	UCU->UUU	Ser->Phe	GCCGGCGATGATAGGTGGAT	C	TGGTAATTGGTTTGTTCCGA	0.999	Yes
168	cox1	443	148	UCA->UUA	Ser->Leu	TTCTGGAGGAGCAGTTGATT	C	AGCAATTTCTAGTCTTCATC	0.996	Yes
169	cox1	452	151	UCU->UUU	Ser->Phe	AGCAGTTGATTCAGCAATTT	C	TAGTCTTCATCTATCTGGTG	1	Yes
170	cox1	551	184	UCA->UUA	Ser->Leu	TGGAATGACTATGCATAGAT	C	ACCCCTATTTGTGTGGTCAG	1	Yes
171	cox1	590	197	UCA->UUA	Ser->Leu	AGTTTTAGTGACAGCATTCT	C	ACTTTTATTATCACTTCCGG	0.944	Yes
172	cox1	668	223	UCU->UUU	Ser->Phe	AAACTTTAATACAACCTTTT	C	TGATCCCGCTGGAGGGGGAG	0.999	No
173	cox1	715	239	CGG->UGG	Arg->Trp	TATTATACCAGCATCTCTTT	C	GGTTCTTCGGTCATCCAGAG	0.997	No
174	cox1	746	249	CCC->CUC	Pro->Leu	TCATCCAGAGGTGTATATTC	C	CATTCTGCCTGGATCCGGTA	0.998	No
175	cox1	761	254	UCC->UUC	Ser->Phe	TATTCCCATTCTGCCTGGAT	C	CGGTATCATAAGTCATATCG	0.996	No
176	cox1	1186	396	CAC->UAC	His->Tyr	TTGCTTTATTTGCAGGATTT	C	ACTATTGGGTAGGTAAAATC	1	No
177	cox1	1433	478	UCA->UUA	Ser->Leu	CGTGGTCGTAACAATCACTT	C	AAGCAGTGGAAAGAACAAAA	0.999	No
178	cox1	1489	497	CCA->UCA	Pro->Ser	CTTGGGCTGTTGAACAGAAT	C	CAACCACATCGGAATGGATG	0.996	No
179	cox1	1499	500	UCG->UUG	Ser->Leu	TGAACAGAATCCAACCACAT	C	GGAATGGATGGTACAAAGTC	0.998	No
180	cox2	71	24	UCU->UUU	Ser->Phe	GGAACCATGGCAATTAGGAT	C	TCAAGACGCAGCAACACCTA	1	No
181	cox2	161	54	UCA->UUA	Ser->Leu	TCTGATTTTGGTTTTCGTAT	C	ATGGATCTTGGTTCGCACTT	0.99	No
182	cox2	278	93	CCG->CUG	Pro->Leu	CATATTTCCTAGTATCATCC	C	GATGTTCATTGCTATACCAT	0.998	Yes
183	cox2	623	208	ACC->AUC	Thr->Ile	ACCTGGTCGTTTAAATCAGA	C	CTCTATTTTGGTACAACGAG	0.951	No
184	cox2	742	248	CGG->UGG	Arg->Trp	ATAGGAAAGATTATGCAAAT	C	GGGTAGAAAATCTATTCATC	0.926
185	cox3	245	82	CCU->CUU	Pro->Leu	CAAAGTCGTACAATTAGGAC	C	TCGATATGGTTTTATTCTTT	0.995
186	cox3	304	102	CGG->UGG	Arg->Trp	TGTTCTTTTTTGCTTTTTTT	C	GGGCTTCTTCTCATTCTTCT	0.988
187	cox3	311	104	UCU->UUU	Ser->Phe	TTTTGCTTTTTTTCGGGCTT	C	TTCTCATTCTTCTTTGGCAC	0.997
188	cox3	314	105	UCU->UUU	Ser->Phe	TGCTTTTTTTCGGGCTTCTT	C	TCATTCTTCTTTGGCACCTA	0.993
189	cox3	419	140	CCC->CUC	Pro->Leu	TTTTCTTAATACCCTTATTC	C	CCCTTCATCCGGAGCTGCCG	0.998
190	cox3	422	141	CCU->CUU	Pro->Leu	TCTTAATACCCTTATTCCCC	C	TTCATCCGGAGCTGCCGTAA	0.993
191	cox3	754	252	CGG->UGG	Arg->Trp	GGCATTTTGTAGACGTGGTT	C	GGTTATTCCCATTTGTCTCT	1
192	cox3	764	255	CCA->CUA	Pro->Leu	AGACGTGGTTCGGTTATTCC	C	ATTTGTCTCTATCTATTGGT	1
193	matR	193	65	CCA->UCA	Pro->Ser	TCGACCGACATCGACTCATC	C	CAATCTTTAAGGAAGAGATC	0.994
194	matR	326	109	CCA->CUA	Pro->Leu	TGTATTACTATCGGCCCTAC	C	AGGAAACATCTACCTACACA	0.92
195	matR	413	138	UCG->UUG	Ser->Leu	AATTGTTCAGAGAATCAGAT	C	GGTTCTATTAAGGACAGGTC	0.935
196	matR	1679	560	UCU->UUU	Ser->Phe	CGGAGACATCGTAAATTGGT	C	TGCGGGCATCGCGATAAGTC	0.999
197	matR	1700	567	CCU->CUU	Pro->Leu	TGCGGGCATCGCGATAAGTC	C	TCTCTCCTACTACAGGTGCC	0.999
198	matR	1720	574	CGC->UGC	Arg->Cys	CTCTCTCCTACTACAGGTGC	C	GCGACAACCTTTACCAAGTC	0.999
199	matR	1734	578	UAC->UAU	Tyr->Tyr	AGGTGCCGCGACAACCTTTA	C	CAAGTCCGAACGATTGTCGA	0.996
200	matR	1756	586	CAC->UAC	His->Tyr	AAGTCCGAACGATTGTCGAC	C	ACCAGATCCGCTGGTCTGCA	0.995
201	matR	1787	596	CCG->CUG	Pro->Leu	CTGGTCTGCAATATTCACCC	C	GGCCCACAAGCACAAATCCT	0.997
202	matR	1826	609	CCA->CUA	Pro->Leu	CTCGGCGCGGAATATAATCC	C	AAAGTACTCCAAAGACTCAA	0.998
203	matR	1844	615	UCA->UUA	Ser->Leu	CCCAAAGTACTCCAAAGACT	C	AAATATAGTCAATCAAGAAG	0.999
204	mttB	11	4	UCG->UUG	Ser->Leu	TATATATTCTATGATCGCAT	C	GGAAACTATTCTAGGAGAAG	0.973	Yes
205	mttB	44	15	UCC->UUC	Ser->Phe	AGGAGAAGTTCGAATCCGTT	C	CGTTCGGATATTGATTGGTC	0.938	No
206	mttB	49	17	CGG->UGG	Arg->Trp	AAGTTCGAATCCGTTCCGTT	C	GGATATTGATTGGTCTTGGT	0.982	Yes
207	mttB	85	29	CGU->UGU	Arg->Cys	TTGGTTTGACATGGTTTACG	C	GTTACTGGTTCCCGGAAGAG	0.999
208	mttB	97	33	CCG->UCG	Pro->Ser	GGTTTACGCGTTACTGGTTC	C	CGGAAGAGTTAATATCTCCA	0.998
209	mttB	113	38	UCU->UUU	Ser->Phe	GTTCCCGGAAGAGTTAATAT	C	TCCATTAGCTAAACCCTTTC	0.996
210	mttB	116	39	CCA->CUA	Pro->Leu	CCCGGAAGAGTTAATATCTC	C	ATTAGCTAAACCCTTTCTTA	0.985
211	mttB	163	55	CGU->UGU	Arg->Cys	CTTTGGACTCGTATTTTGTT	C	GTACACAATCAACGGAGGCC	0.998
212	mttB	173	58	UCA->UUA	Ser->Leu	GTATTTTGTTCGTACACAAT	C	AACGGAGGCCTTCCCGACAT	1
213	mttB	187	63	CCG->UCG	Pro->Ser	CACAATCAACGGAGGCCTTC	C	CGACATATGTTGCAACGTCT	0.999
214	mttB	208	70	CCA->UCA	Pro->Ser	CGACATATGTTGCAACGTCT	C	CAATAGCATGCTCTTACTTC	1
215	mttB	247	83	CAU->UAU	His->Tyr	TCATCTTTCCCTTAATAAGT	C	ATCAAATTTGGTGCTTTTTG	0.973
216	mttB	313	105	CUC->UUC	Leu->Phe	GGACGAAATACAATCGATTC	C	TCCATTTAAGTGGTTCTCGC	0.984	No
217	mttB	316	106	CAU->UAU	His->Tyr	CGAAATACAATCGATTCCTC	C	ATTTAAGTGGTTCTCGCTTC	0.983
218	mttB	329	110	UCU->UUU	Ser->Phe	ATTCCTCCATTTAAGTGGTT	C	TCGCTTCTCTTTGTTCCTGT	0.969
219	mttB	331	111	CGC->UGC	Arg->Cys	TCCTCCATTTAAGTGGTTCT	C	GCTTCTCTTTGTTCCTGTTC	1
220	mttB	338	113	UCU->UUU	Ser->Phe	TTTAAGTGGTTCTCGCTTCT	C	TTTGTTCCTGTTCCTAACTC	0.946
221	mttB	359	120	CCU->CUU	Pro->Leu	TTTGTTCCTGTTCCTAACTC	C	TCCCCGGGTAGTTCCCAATG	0.999
222	mttB	361	121	CCC->UCC	Pro->Ser	TGTTCCTGTTCCTAACTCCT	C	CCCGGGTAGTTCCCAATGTT	0.99
223	mttB	364	122	CGG->UGG	Arg->Trp	TCCTGTTCCTAACTCCTCCC	C	GGGTAGTTCCCAATGTTTGG	0.995
224	mttB	392	131	CCA->CUA	Pro->Leu	TCCCAATGTTTGGCACTTTC	C	ATACTTCATGAGTGCAACAT	0.998
225	mttB	482	161	UCG->UUG	Ser->Leu	TATGTTAACTGTTCGTATTT	C	GTTCATTCCATCGGTATGCT	0.994
226	mttB	490	164	CCA->UCA	Pro->Ser	CTGTTCGTATTTCGTTCATT	C	CATCGGTATGCTCTCAGGTA	0.978
227	mttB	526	176	CGU->UGU	Arg->Cys	AGGTACCTGTAATTGTGATC	C	GTTTGCCAGAACCAAGGGGT	0.997
228	mttB	533	178	CCA->CUA	Pro->Leu	TGTAATTGTGATCCGTTTGC	C	AGAACCAAGGGGTCTTTCTG	0.999
229	mttB	539	180	CCA->CUA	Pro->Leu	TGTGATCCGTTTGCCAGAAC	C	AAGGGGTCTTTCTGTAGAAA	0.997
230	mttB	563	188	UCC->UUC	Ser->Phe	GGGTCTTTCTGTAGAAACCT	C	CACGAACAATCGTCGTTTTT	0.993	Yes
231	mttB	652	218	CGU->UGU	Arg->Cys	TCTGGTGCCAAATTGTCGCC	C	GTTTCCTTATTTCTTTGATA	0.996
232	mttB	657	219	UUC->UUU	Phe->Phe	TGCCAAATTGTCGCCCGTTT	C	CTTATTTCTTTGATAATAGA	0.97
233	mttB	689	230	UCU->UUU	Ser->Phe	GATAATAGAGTTGGCTATCT	C	TGTAGCATCGATTATACAAG	0.999	Yes
234	mttB	698	233	UCG->UUG	Ser->Leu	GTTGGCTATCTCTGTAGCAT	C	GATTATACAAGTTCGTGAAG	0.995
235	nad1	215	72	UCC->UUC	Ser->Phe	ACCAAGTAGTGCTAATTTCT	C	CCTTTTTAGAATGGCTCCAG	1
236	nad1	307	103	CCG->UUG	Pro->Leu	ATGGTATGGTATTGTCAGAT	C	CGAACATAGGGCTACTTTAT	0.995
237	nad1	308	103	CCG->UUG	Pro->Leu	TGGTATGGTATTGTCAGATC	C	GAACATAGGGCTACTTTATT	1
238	nad1	436	146	CCU->UCU	Pro->Ser	GATCTGCAGCTCAAATGGTC	C	CTTATGAAGTTTCTATTGGT	0.995	No
239	nad1	490	164	CCC->UCU	Pro->Ser	CTGTACTAATATGTGTAGGT	C	CCCGTAATTCGAGTGAGATT	0.997
240	nad1	492	164	CCC->UCU	Pro->Ser	GTACTAATATGTGTAGGTCC	C	CGTAATTCGAGTGAGATTGT	0.989
241	nad1	493	165	CGU->UGU	Arg->Cys	TACTAATATGTGTAGGTCCC	C	GTAATTCGAGTGAGATTGTC	0.995
242	nad1	500	167	UCG->UUG	Ser->Leu	ATGTGTAGGTCCCCGTAATT	C	GAGTGAGATTGTCATGGCGC	1
243	nad1	536	179	UCC->UUU	Ser->Phe	GGCGCAAAAGCAGATATGGT	C	CGGTATTCCCTTGTTCCCTG	0.997
244	nad1	537	179	UCC->UUU	Ser->Phe	GCGCAAAAGCAGATATGGTC	C	GGTATTCCCTTGTTCCCTGT	0.993
245	nad1	580	194	CGU->UGU	Arg->Cys	TGGTTATGTTCTTTATTTCT	C	GTCTAGCAGAAACTAATCGA	1
246	nad1	635	212	UCA->UUA	Ser->Leu	CCCAGAAGCGGAAGCTGAAT	C	AGTTGCAGGCTATAATGTAG	0.999
247	nad1	674	225	UCU->UUU	Ser->Phe	AGAATATTCTTCAATGGGGT	C	TGCTCTTTTTTTTTTGGGAG	1
248	nad1	725	242	CCA->CUA	Pro->Leu	TATGATCTTAATGAGTGGTC	C	ATGCACATCGCTCTCTCCAG	0.995
249	nad1	734	245	UCG->UUG	Ser->Leu	AATGAGTGGTCCATGCACAT	C	GCTCTCTCCAGGAGGTTGGC	0.997
250	nad1	740	247	UCU->UUU	Ser->Phe	TGGTCCATGCACATCGCTCT	C	TCCAGGAGGTTGGCCGCCTA	0.999
251	nad1	743	248	CCA->CUA	Pro->Leu	TCCATGCACATCGCTCTCTC	C	AGGAGGTTGGCCGCCTATCC	0.999
252	nad1	755	252	CCG->CUG	Pro->Leu	GCTCTCTCCAGGAGGTTGGC	C	GCCTATCCTAGATCTTCCCA	0.995
253	nad1	779	260	UCC->UUC	Ser->Phe	TATCCTAGATCTTCCCATTT	C	CAAGAAGATCCCGGGCTCGA	1
254	nad1	823	275	CUC->UUC	Leu->Phe	GGTTTAGTATCAAGGTGATT	C	TCTTTCTCTTTCTATATATA	0.98
255	nad1	898	300	CGG->UGG	Arg->Trp	ATCAATTAATGGGACTTGGC	C	GGAAAGTGTTCTTGCCTCTA	0.999
256	nad1	928	310	CGG->UGG	Arg->Trp	TCTTGCCTCTATCATTAGCT	C	GGGTAGTCTCCGTTTCTGGT	0.998
257	nad2	26	9	UCC->UUC	Ser->Phe	CAATCTTTTTTTAGCGGTTT	C	CCCAGAGATCTTTATCATTA	0.996
258	nad2	308	103	UCU->UUU	Ser->Phe	CATTTCGATGTGTTTCGATT	C	TTCCGAACAAGAGAGGTTTG	0.997	Yes
259	nad2	311	104	UCC->UUC	Ser->Phe	TTCGATGTGTTTCGATTCTT	C	CGAACAAGAGAGGTTTGATG	0.999
260	nad2	356	119	CCA->CUA	Pro->Leu	TGAATTCATTGTATTAATTC	C	ACTTCCTACTCGCAGTATGC	0.995
261	nad2	361	121	CCU->UCU	Pro->Ser	TCATTGTATTAATTCCACTT	C	CTACTCGCAGTATGCTCTTT	0.999
262	nad2	367	123	CGC->UGC	Arg->Cys	TATTAATTCCACTTCCTACT	C	GCAGTATGCTCTTTATGATC	0.989
263	nad2	401	134	UCA->UUA	Ser->Leu	TATGATCTCGGCTTATGATT	C	AATTGCCATGTATTTAGCTA	0.998
264	nad2	428	143	CCU->CUU	Pro->Leu	CATGTATTTAGCTATTGAGC	C	TCAAAGTTTATGTTTTTATG	0.999
265	nad2	497	166	UCG->UUG	Ser->Leu	ATTTTCCACGGAAGCCGGCT	C	GAAATATTTGATCTTAGGTG	0.999	No
266	nad2	523	175	CCC->UCC	Pro->Ser	ATTTGATCTTAGGTGCATTT	C	CCTCTGGAATATTATTGTTT	0.997
267	nad2	677	226	UCC->UUC	Ser->Phe	TTTATTTATCGCTGTAGGAT	C	CCTATTCAAGATCACTGCAG	1
268	nad2	788	263	UCU->UUU	Ser->Phe	TGCGCCTAAAATCTCTATTT	C	TGCTAATATTTCACGTGTTT	1	Yes
269	nad2	800	267	UCA->UUA	Ser->Leu	CTCTATTTCTGCTAATATTT	C	ACGTGTTTCTATTTATGGTT	0.986
270	nad2	809	270	UCU->UUU	Ser->Phe	TGCTAATATTTCACGTGTTT	C	TATTTATGGTTCTTATGGAG	0.999
271	nad2	958	320	CGU->UGU	Arg->Cys	TTGGACATGTAGGTTATATT	C	GTACTGGTTTATCATGTGGA	0.999
272	nad2	962	321	ACU->AUU	Thr->Ile	ACATGTAGGTTATATTCGTA	C	TGGTTTATCATGTGGAACCA	0.991
273	nad2	1028	343	UCA->UUA	Ser->Leu	TGGTATCTTTATTTATGCAT	C	AATGACGATGGATGCATTCG	0.999
274	nad2	1246	416	CCA->UCA	Pro->Ser	GTGGGGCTTACTTCCTAGCC	C	CAGTGGGAGTAGTGACTAGC	0.995	No
275	nad2	1276	426	CGU->UGU	Arg->Cys	TAGTGACTAGCGTTATAGGT	C	GTTTTTATTATATACGCTTA	1
276	nad2	1298	433	GCG->GUG	Ala->Val	TTTTTATTATATACGCTTAG	C	GAAAAGAATGTTTTTTGATA	1
277	nad2	1409	470	CCA->CUA	Pro->Leu	TTTCATTACTTCATTTTTTC	C	ATATCCCTCTCCTTTGTTCT	0.96
278	nad2	1416	472	CCC->CCU	Pro->Pro	ACTTCATTTTTTCCATATCC	C	TCTCCTTTGTTCTCAGTTAC	0.988
279	nad2	1457	486	UCA->UUA	Ser->Leu	TCATCAAATGGCACTCAGTT	C	ATATCTTTAAGTTCGATCAT	1
280	nad3	5	2	UCA->UUA	Ser->Leu	CAAGTGGGCTGTGGTGATGT	C	AGAATTTGCACCTATTTCTA	0.989
281	nad3	23	8	UCU->UUU	Ser->Phe	GTCAGAATTTGCACCTATTT	C	TATCTATTTAGTGATGAGTC	0.98
282	nad3	44	15	CCG->CUG	Pro->Leu	TATCTATTTAGTGATGAGTC	C	GCTAGTTTCTTTGATCCCAC	0.998	Yes
283	nad3	61	21	CCA->UUA	Pro->Leu	GTCCGCTAGTTTCTTTGATC	C	CACTCGGTGTTCCTTTTCCA	0.948	No
284	nad3	62	21	CCA->UUA	Pro->Leu	TCCGCTAGTTTCTTTGATCC	C	ACTCGGTGTTCCTTTTCCAT	0.999	Yes
285	nad3	80	27	CCA->CUA	Pro->Leu	CCCACTCGGTGTTCCTTTTC	C	ATTTGCTTCCAATAGTTCGA	1
286	nad3	146	49	UCC->UUC	Ser->Phe	CGAATGTGGTTTCGATCCTT	C	CGGTGATGCCAGAAGTCGTT	1
287	nad3	208	70	CCU->UUU	Pro->Phe	TTTCAATTTTATTTATTATT	C	CTGATCCGGAAGTAACCTTT	0.996
288	nad3	209	70	CCU->UUU	Pro->Phe	TTCAATTTTATTTATTATTC	C	TGATCCGGAAGTAACCTTTT	0.988
289	nad3	215	72	CCG->CUG	Pro->Leu	TTTATTTATTATTCCTGATC	C	GGAAGTAACCTTTTTCTTTC	0.995
290	nad3	247	83	CCU->UCU	Pro->Ser	TTTTCTTTCCTTGGGCAGTA	C	CTCCCAACAAGATTGATCCG	0.997	No
291	nad3	251	84	CCC->CUC	Pro->Leu	CTTTCCTTGGGCAGTACCTC	C	CAACAAGATTGATCCGTTTG	0.998
292	nad3	266	89	CCG->CUG	Pro->Leu	ACCTCCCAACAAGATTGATC	C	GTTTGGATCTTGGTCCATGA	1
293	nad3	275	92	UCU->UUU	Ser->Phe	CAAGATTGATCCGTTTGGAT	C	TTGGTCCATGATGGCCTTTT	0.998
294	nad3	317	106	UCU->UUU	Ser->Phe	ATTGATTTTGACGATTGGAT	C	TCTCTATGAATGGAAAAGGG	1
295	nad3	349	117	CGG->UGG	Arg->Trp	GGAAAAGGGGTGCTTTGGAT	C	GGGAGTAACCACTAGTGATA	1
296	nad4	74	25	ACU->AUU	Thr->Ile	TCCCGTGCTAGGAAGCATTA	C	TCCTCTTTTCATTCCAAATT	0.997
297	nad4	77	26	CCU->CUU	Pro->Leu	CGTGCTAGGAAGCATTACTC	C	TCTTTTCATTCCAAATTCAA	0.999
298	nad4	154	52	CCC->UCC	Pro->Ser	CTCTTATTACTTTTTTGTAT	C	CCCCTGTTCTTCGGATACAA	1
299	nad4	158	53	CCU->CUU	Pro->Leu	TATTACTTTTTTGTATCCCC	C	TGTTCTTCGGATACAATTCG	0.997
300	nad4	166	56	CGG->UGG	Arg->Trp	TTTTGTATCCCCCTGTTCTT	C	GGATACAATTCGATCCTTCT	0.992
301	nad4	197	66	UCU->UUU	Ser->Phe	CGATCCTTCTACGGCCAAAT	C	TCAATTTGTGGAAAGCCTTC	0.998
302	nad4	362	121	ACA->AUA	Thr->Ile	TTATGGGAAAGAGTATATTA	C	AGCATCTCTAATTCGTGAAT	0.999
303	nad4	368	123	UCU->UUU	Ser->Phe	GAAAGAGTATATTACAGCAT	C	TCTAATTCGTGAATTTCTAA	0.996
304	nad4	376	126	CGU->UGU	Arg->Cys	ATATTACAGCATCTCTAATT	C	GTGAATTTCTAATGATTGCC	0.991
305	nad4	433	145	CUU->UUU	Leu->Phe	ATCTTCTACTATTCTATGTT	C	TTCCCGAAAGTGTGCCAATC	0.995
306	nad4	436	146	CCC->UUC	Pro->Phe	TTCTACTATTCTATGTTCTT	C	CCGAAAGTGTGCCAATCCCT	0.997
307	nad4	437	146	CCC->UUC	Pro->Phe	TCTACTATTCTATGTTCTTC	C	CGAAAGTGTGCCAATCCCTA	0.998
308	nad4	449	150	CCA->CUA	Pro->Leu	TGTTCTTCCCGAAAGTGTGC	C	AATCCCTATGTTTATTATTA	0.921
309	nad4	608	203	UCA->UUA	Ser->Leu	AACAACCGATTTACAAATTT	C	ATTAACCACACAATTTAGTG	0.991
310	nad4	659	220	UCU->UUU	Ser->Phe	AATCTTTCTATGGATTGCTT	C	TTTCGCCTCTTTCGCTGTCA	0.993
311	nad4	767	256	CCU->CUU	Pro->Leu	CGTCATCTTGGCAGGAATTC	C	TTTAAAATTGGGAACCTACG	0.999
312	nad4	856	286	CCA->UUA	Pro->Leu	TCACTCCTTTCATTTATACT	C	CAAGCGCGATTGCTATAATA	0.966
313	nad4	857	286	CCA->UUA	Pro->Leu	CACTCCTTTCATTTATACTC	C	AAGCGCGATTGCTATAATAT	1
314	nad4	887	296	UCG->UUG	Ser->Leu	TGCTATAATATATACTTCCT	C	GACCACTTTAAGACAGATCG	1
315	nad4	977	326	CCG->CUG	Pro->Leu	GACTATTGGTATGTTTAGTC	C	GAACATACAGGGAATTGGAG	1
316	nad4	1006	336	CUA->UUA	Leu->Leu	AGGGAATTGGAGGTAGCATT	C	TACCGATGTCAAGTCATGGA	0.989
317	nad4	1010	337	CCG->CUG	Pro->Leu	AATTGGAGGTAGCATTCTAC	C	GATGTCAAGTCATGGACTGG	1
318	nad4	1016	339	UCA->UUA	Ser->Leu	AGGTAGCATTCTACCGATGT	C	AAGTCATGGACTGGTTTCTT	0.999
319	nad4	1101	367	UAC->UAU	Tyr->Tyr	ACTCGACTTGTTAGATATTA	C	GGAGGTTCAGTGAGCACCAT	0.906
320	nad4	1109	370	UCA->UUA	Ser->Leu	TGTTAGATATTACGGAGGTT	C	AGTGAGCACCATGCCGAATC	0.999
321	nad4	1129	377	CUC->UUC	Leu->Phe	CAGTGAGCACCATGCCGAAT	C	TCCCTACCATTTTTTTCTCT	0.998
322	nad4	1132	378	CCU->UCU	Pro->Ser	TGAGCACCATGCCGAATCTC	C	CTACCATTTTTTTCTCTTTC	1
323	nad4	1148	383	UCU->UUU	Ser->Phe	TCTCCCTACCATTTTTTTCT	C	TTTCACTTTGGCCAATATGA	1
324	nad4	1172	391	UCA->UUA	Ser->Leu	CACTTTGGCCAATATGAGTT	C	ACCTGGTACTAGCAGCTTTA	1
325	nad4	1307	436	GCG->GUG	Ala->Val	CCTTTGGCTATATAATCGTG	C	GGTTTCTGGGAATTTAAAAC	0.992
326	nad4	1355	452	CCA->CUA	Pro->Leu	CCTCCATAAATTCTCCGATC	C	AAATGGCAGAGAAGTTTCCA	0.995
327	nad4	1373	458	UCC->UUC	Ser->Phe	TCCAAATGGCAGAGAAGTTT	C	CATATTTATACCTTTTTTTG	0.998
328	nad4	1405	469	CGG->UGG	Arg->Trp	CTTTTTTTGTTGGAGTTGTT	C	GGATGGGTGTTCACCCCAAA	0.997
329	nad4	1417	473	CAC->UAC	His->Tyr	GAGTTGTTCGGATGGGTGTT	C	ACCCCAAAGTGTTCCCGGAC	0.999
330	nad4	1433	478	CCG->CUG	Pro->Leu	TGTTCACCCCAAAGTGTTCC	C	GGACCGCATGCATACATCCG	0.999
331	nad4	1438	480	CGC->UGC	Arg->Cys	ACCCCAAAGTGTTCCCGGAC	C	GCATGCATACATCCGTAAGT	0.991
332	nad4L	41	14	UCU->UUU	Ser->Phe	TACATTTTCTATGATCATCT	C	TATTTCAGGTATTCGGGGAA	0.997
333	nad4L	47	16	UCA->UUA	Ser->Leu	TTCTATGATCATCTCTATTT	C	AGGTATTCGGGGAATCCTTC	0.998
334	nad4L	55	19	CGG->UGG	Arg->Trp	TCATCTCTATTTCAGGTATT	C	GGGGAATCCTTCTTAATAGA	0.963
335	nad4L	86	29	CCU->CUU	Pro->Leu	TCTTAATAGACGAAATATTC	C	TATTATGTCAATGCCAATTG	0.988
336	nad4L	95	32	UCA->UUA	Ser->Leu	ACGAAATATTCCTATTATGT	C	AATGCCAATTGAATCAATGT	1
337	nad4L	100	34	CCA->UCA	Pro->Ser	ATATTCCTATTATGTCAATG	C	CAATTGAATCAATGTTATTA	1
338	nad4L	110	37	UCA->UUA	Ser->Leu	TATGTCAATGCCAATTGAAT	C	AATGTTATTAGCTGTGAATT	0.999
339	nad4L	131	44	UCG->UUG	Ser->Leu	AATGTTATTAGCTGTGAATT	C	GAACTTTTTGGTATTTTCCG	1
340	nad4L	158	53	UCG->UUG	Ser->Leu	TTTGGTATTTTCCGTTTCTT	C	GGATGATATGATGGGTCAAT	1
341	nad4L	179	60	UCA->UUA	Ser->Leu	GGATGATATGATGGGTCAAT	C	ATTTGCTTTATTGGTTCCAA	1
342	nad4L	197	66	CCA->CUA	Pro->Leu	ATCATTTGCTTTATTGGTTC	C	AACGGTGGCAGCTGCGGAAT	1
343	nad4L	281	94	UCU->UUU	Ser->Phe	AGGGACTATTGCTGTAGAAT	C	TATTAATAGTATTCAAGGTT	1
344	nad5	155	52	CCG->CUG	Pro->Leu	TGCTTTTTATGAAGTCGCAC	C	GGGAGCTAGTGCTTGCTATC	1
345	nad5	242	81	CCG->CUG	Pro->Leu	GGGCTTCTTGTTCGATAGCC	C	GACCGTAGTGATGTTAATTG	1
346	nad5	358	120	CCU->UUU	Pro->Phe	TTATGTGTTATTTATCCATT	C	CTACTTTTTTTATGCCAATG	0.994
347	nad5	359	120	CCU->UUU	Pro->Phe	TATGTGTTATTTATCCATTC	C	TACTTTTTTTATGCCAATGT	0.999
348	nad5	374	125	CCA->CUA	Pro->Leu	CATTCCTACTTTTTTTATGC	C	AATGTTGGTGACTGGAGATA	0.996
349	nad5	398	133	UCU->UUU	Ser->Phe	GTTGGTGACTGGAGATAACT	C	TCTTCAATTATTCCTGGGAT	1
350	nad5	539	180	CCU->CUU	Pro->Leu	AGGTGATTTTGGATTAGCTC	C	TGGGATTTCGGGTTGTTTTA	0.999
351	nad5	548	183	UCG->UUG	Ser->Leu	TGGATTAGCTCCTGGGATTT	C	GGGTTGTTTTACTCTCTTTC	0.999
352	nad5	598	200	CGU->UGU	Arg->Cys	ACTTTTCAACCATTTTTGCT	C	GTGCTAGTGCCCCCAGAAAT	0.999
353	nad5	608	203	GCC->GUC	Ala->Val	CATTTTTGCTCGTGCTAGTG	C	CCCCAGAAATTCTTGGATTT	0.993
354	nad5	629	210	UCU->UUU	Ser->Phe	CCCCAGAAATTCTTGGATTT	C	TTGCAATATGAGATTGAATG	0.999
355	nad5	676	226	CUU->UUU	Leu->Phe	CTCTTATTTGTATTTTACTT	C	TTATTGGTGCTGTTGGGAAA	1
356	nad5	713	238	UCG->UUG	Ser->Leu	GAAATCTGCACAGATAGGAT	C	GCATACTTGGTCACCCGATG	0.999
357	nad5	725	242	UCA->UUA	Ser->Leu	GATAGGATCGCATACTTGGT	C	ACCCGATGCTATGGAGGGTC	1
358	nad5	835	279	CCA->UCA	Pro->Ser	GCTCCCCTTTATTTGAATAC	C	CACCTACGGCTTTGATTGTT	1
359	nad5	1310	437	UCA->UUA	Ser->Leu	TTCTTATTACTCTTTTCGTT	C	ACTTTTTCTAACATTTCTAG	0.999
360	nad5	1493	498	CCC->CUC	Pro->Leu	CAATTTTTGGGCCAATTCCC	C	CTTCGTACTACCAAAAAATG	0.999
361	nad5	1553	518	ACC->AUC	Thr->Ile	GTTTGCTGCTCCAACCATTA	C	CAAACTAATACCGATTCCGT	0.964
362	nad5	1571	524	CCG->CUG	Pro->Leu	TACCAAACTAATACCGATTC	C	GTTTAGTACTTCAGGTGCTT	0.999
363	nad5	1583	528	UCA->UUA	Ser->Leu	ACCGATTCCGTTTAGTACTT	C	AGGTGCTTTTGTTGCGTATA	0.965
364	nad5	1613	538	CCC->CUC	Pro->Leu	TGTTGCGTATAATGTAAATC	C	CGTAGCGGATCAATTCCAAC	0.999
365	nad5	1898	633	UCA->UUA	Ser->Leu	CTTTGCAATGTTACTTGGTT	C	AACTCTATTTGTGACCTTTT	0.998
366	nad5	1919	640	UCU->UUU	Ser->Phe	AACTCTATTTGTGACCTTTT	C	TCGTATGTGGGACTCTCTAT	0.999
367	nad5	1921	641	CGU->UGU	Arg->Cys	CTCTATTTGTGACCTTTTCT	C	GTATGTGGGACTCTCTATCT	0.999
368	nad5	1961	654	UCG->UUG	Ser->Leu	TTCTTGGGTAGATAATCGAT	C	GTCTTTCATTTGGATAGTGA	0.991
369	nad5	1984	662	CGU->UGU	Arg->Cys	CTTTCATTTGGATAGTGAGT	C	GTTTTTATAATAATAAGTCA	0.992
370	nad6	26	9	CCU->CUU	Pro->Leu	ACTTTCTGTTTTGTCGAGCC	C	TGCTTTGGTCTCTGGTTTGA	0.999
371	nad6	88	30	CCC->UUC	Pro->Phe	CGGTACATTCCGTTTTGTTT	C	CCATCTCAGTCTTTCGCAAC	0.991
372	nad6	89	30	CCC->UUC	Pro->Phe	GGTACATTCCGTTTTGTTTC	C	CATCTCAGTCTTTCGCAACA	0.996
373	nad6	95	32	UCA->UUA	Ser->Leu	TTCCGTTTTGTTTCCCATCT	C	AGTCTTTCGCAACACTTCAG	0.993
374	nad6	103	35	CGC->UGC	Arg->Cys	TGTTTCCCATCTCAGTCTTT	C	GCAACACTTCAGGTTTACTT	0.998
375	nad6	161	54	CCA->CUA	Pro->Leu	CTTCTTCGCTATGATCTTCC	C	AGTAGTTCATATAGGAGCTA	1
376	nad6	169	57	CAU->UAU	His->Tyr	CTATGATCTTCCCAGTAGTT	C	ATATAGGAGCTATAGCCGTT	1
377	nad6	191	64	UCA->UUA	Ser->Leu	TATAGGAGCTATAGCCGTTT	C	ATTCCTATTCGTTGTTATGA	0.999
378	nad6	446	149	UCC->UUC	Ser->Phe	TTTACTTTATACCTACTATT	C	CGTCTGGTTTTTGGTTCCTA	0.999
379	nad6	463	155	CCU->UCU	Pro->Ser	ATTCCGTCTGGTTTTTGGTT	C	CTAGTCTTATTTTATTAGTA	0.992
380	nad6	569	190	UCU->UUU	Ser->Phe	CCGACGAAATGCTATTGATT	C	TAGGAGGACTATAATGAGGA	1
381	nad7	38	13	UCG->UUG	Ser->Leu	GCAAATCAAAAATTTCACTT	C	GAATTTCGGACCTCAACATC	0.999
382	nad7	45	15	UUC->UUU	Phe->Phe	AAAAATTTCACTTCGAATTT	C	GGACCTCAACATCCTGCTGC	0.997
383	nad7	77	26	UCA->UUA	Ser->Leu	TCCTGCTGCTCATGGTGTTT	C	ACGATCAGTATTGGAAATGA	0.991
384	nad7	83	28	UCA->UUA	Ser->Leu	TGCTCATGGTGTTTCACGAT	C	AGTATTGGAAATGAACGGAG	1
385	nad7	200	67	UCU->UUU	Ser->Phe	TCTTCAAGCTTTACCTTATT	C	TGATCGTTCAGACTATGTTT	0.995
386	nad7	209	70	UCA->UUA	Ser->Leu	TTTACCTTATTCTGATCGTT	C	AGACTATGTTTCTATGATGG	0.999
387	nad7	244	82	CAU->UAU	His->Tyr	TGATGGCCCAAGAACACGCT	C	ATTCTTCAGCCGTAGAGAGA	0.999
388	nad7	251	84	UCA->UUA	Ser->Leu	CCAAGAACACGCTCATTCTT	C	AGCCGTAGAGAGACTTTTGA	0.993
389	nad7	316	106	CGU->UGU	Arg->Cys	AATATATACGAGTGTTATTC	C	GTGAAATAACTCGAATTTCA	0.997
390	nad7	335	112	UCA->UUA	Ser->Leu	CCGTGAAATAACTCGAATTT	C	AAACCATTCACTTGCTTTAA	0.999
391	nad7	344	115	UCA->UUA	Ser->Leu	AACTCGAATTTCAAACCATT	C	ACTTGCTTTAACTACTCATG	0.996
392	nad7	383	128	UCA->UUA	Ser->Leu	TGCTATGGATGTGGGAGCAT	C	AACTCCGTTCCTGTGGGCTT	1
393	nad7	533	178	UCC->UUC	Ser->Phe	ATGTCGAGATATTGATTCCT	C	CACACAACAATTTGCTTCTC	0.998
394	nad7	578	193	UCA->UUA	Ser->Leu	CGACGAATTAGAAGAGATGT	C	AACCGGCAACCGTATCTGGA	1
395	nad7	679	227	CCA->UCA	Pro->Ser	GTGGTGTAATGTTAAGAGGT	C	CAGGGGTATGCTGGGATTTG	0.995
396	nad7	724	242	CAU->UAU	His->Tyr	GAGCAGCACCTTACGATGTT	C	ATGACCAATCGGATCCTGAC	1
397	nad7	734	245	UCG->UUG	Ser->Leu	TTACGATGTTCATGACCAAT	C	GGATCCTGACGTACCAGTAG	1
398	nad7	739	247	CCU->UUU	Pro->Phe	ATGTTCATGACCAATCGGAT	C	CTGACGTACCAGTAGGTACC	0.999
399	nad7	740	247	CCU->UUU	Pro->Phe	TGTTCATGACCAATCGGATC	C	TGACGTACCAGTAGGTACCA	0.999
400	nad7	769	257	CGC->UGC	Arg->Cys	CAGTAGGTACCAGAGGAGAT	C	GCTATGATCGTTACTGTATT	1
401	nad7	926	309	UCA->UUA	Ser->Leu	GAAACTATCCATGGAATCCT	C	AATTCACCATTTCGAACCTT	0.999
402	nad7	944	315	CCU->CUU	Pro->Leu	CTCAATTCACCATTTCGAAC	C	TTATACAGAAGGTTTTTCCG	0.999
403	nad7	973	325	CCU->UCU	Pro->Ser	AAGGTTTTTCCGTACCAGCT	C	CTTCTACCTATACCGCAGTT	0.999
404	nad7	1050	350	CCC->CCU	Pro->Pro	AGTAATGGAAGCAATCGTCC	C	TACCGTCGTAAAATAAGAGC	0.966
405	nad7	1057	353	CGU->UGU	Arg->Cys	GAAGCAATCGTCCCTACCGT	C	GTAAAATAAGAGCACCTGGC	0.998
406	nad7	1079	360	UCU->UUU	Ser->Phe	TAAAATAAGAGCACCTGGCT	C	TGCCCATTCACAAGGACTCG	0.999
407	nad7	1088	363	UCA->UUA	Ser->Leu	AGCACCTGGCTCTGCCCATT	C	ACAAGGACTCGATTCTATGT	0.996
408	nad7	1103	368	UCU->UUU	Ser->Phe	CCATTCACAAGGACTCGATT	C	TATGTCCAAACATCACATGC	0.999
409	nad7	1124	375	CCA->CUA	Pro->Leu	TATGTCCAAACATCACATGC	C	AGCAGATGTGGTCACCATCA	1
410	nad7	1137	379	GUC->GUU	Val->Val	CACATGCCAGCAGATGTGGT	C	ACCATCATAGGTACTCAAGA	0.941
411	nad7	1166	389	UCU->UUU	Ser->Phe	AGGTACTCAAGATATTGTGT	C	TGGAGAGGTGGATAGATAGG	1
412	nad9	92	31	UCU->UUU	Ser->Phe	ATCGGAACATGGGAATAGAT	C	TGATACCAATACGGACTACC	0.996
413	nad9	167	56	UCG->UUG	Ser->Leu	CTATACAAGGGTTCAAGTTT	C	GATCGATATTTGCGGAGTTG	0.998
414	nad9	298	100	CCG->UCG	Pro->Ser	ACGAAGTAACACGAATATCT	C	CGGTAGTCAGTCTATTTCCA	0.996
415	nad9	328	110	CGG->UGG	Arg->Trp	GTCTATTTCCATCAGCCGGC	C	GGTGGGAGCGAGAAGTTTGG	1
416	nad9	368	123	UCC->UUC	Ser->Phe	GGATATGTTTGGTGTTTCTT	C	CATCAATCATCCGGATCTAC	1
417	nad9	398	133	UCA->UUA	Ser->Leu	TCCGGATCTACGCCGTATAT	C	AACAGATTATGGTTTCGAGG	0.998
418	nad9	439	147	CUU->UUU	Leu->Phe	GTCATCCATTACGAAAAGAC	C	TTCCTCTGAGCGGATATGTG	0.988
419	rpl10	101	34	UCA->UUA	Ser->Leu	CTCATTCCATTCCAGTGGCT	C	AACCAGTAACCAATGGCGAA	0.989
420	rpl10	134	45	CCA->CUA	Pro->Leu	ATGGCGAAAACTCAAAAATC	C	ATGGTTTCCCGGTAGAACCC	0.994
421	rpl16	146	49	ACU->AUU	Thr->Ile	TGGTTTTGGAAGATATGGCA	C	TCAAAGTTGTAGAGCTGGTC	1
422	rpl16	274	92	CUC->UUC	Leu->Phe	GTAAGATATGGGTAAGAGTT	C	TCGCAGATCTCCCTATTACC	0.995
423	rpl16	443	148	CCA->CUA	Pro->Leu	TACATTAGCGGCGCATAAAC	C	ATCTTCGTCAACCAAGTTTG	0.975
424	rpl16	449	150	UCG->UUG	Ser->Leu	AGCGGCGCATAAACCATCTT	C	GTCAACCAAGTTTGTTCAAT	0.907
425	rpl5	64	22	CAC->UAC	His->Tyr	ATCTGTTGCTCAAACCGAAT	C	ACGCCAACGTTATGGAAGTT	0.965
426	rpl5	92	31	UCG->UUG	Ser->Leu	CGTTATGGAAGTTCCTGGAT	C	GTGTAAAATAAGAGTAGTAC	0.999
427	rpl5	160	54	CCG->UCG	Pro->Ser	GAAAATTGGCTATGGAGATT	C	CGCGCGATCAGAAATTAATA	0.928
428	rpl5	163	55	CGC->UGC	Arg->Cys	AATTGGCTATGGAGATTCCG	C	GCGATCAGAAATTAATACAG	0.998
429	rpl5	509	170	CCA->CUA	Pro->Leu	CACACAAGATGAGACTTTAC	C	ACCGTGGAGCGGCTTTTTGC	0.994
430	rpl5	512	171	CCG->CUG	Pro->Leu	ACAAGATGAGACTTTACCAC	C	GTGGAGCGGCTTTTTGCAAA	0.999
431	rps1	42	14	UCC->UCU	Ser->Ser	TCATTTCCAAGATCTAATTC	C	AGTTTTTTCTTATGTAGTGG	0.938
432	rps1	482	161	UCA->UUA	Ser->Leu	GAAAATAAAAGGAGGTTATT	C	AGTAGCCATCGCAGGGTTCT	0.916
433	rps10	62	21	ACG->AUG	Thr->Met	AGAAAGACCACCAAAAGTAA	C	GACCACCAAGATACGCATAG	0.999
434	rps10	298	100	CGG->UGG	Arg->Trp	AATTGCGCAAGAAGTTATTT	C	GGTTAAAACGCCAGCGTATA	0.999
435	rps10	362	121	UCG->UUG	Ser->Leu	ATTTTCTTGCAAGACCCGTT	C	GGATAAGGGAAAACTCCAGA	0.998
436	rps12	104	35	CCA->CUA	Pro->Leu	CCAGAAGGAAGGAGTATGCC	C	ACGTGTTTCAACGAGAACAC	1
437	rps12	196	66	CAC->UAC	His->Tyr	ATCGACATGATATATTTGCT	C	ACATTCCAGGCGAAGGTCAT	0.999
438	rps12	269	90	UCG->UUG	Ser->Leu	AGGGGGTAGAGTGAAAGATT	C	GCCAGGTGTGAAATCCCATT	0.988
439	rps12	284	95	UCC->UUC	Ser->Phe	AGATTCGCCAGGTGTGAAAT	C	CCATTGTATTCGAGGAGTCA	1
440	rps13	56	19	UCA->UUA	Ser->Leu	TGAACAAGTAAGAATTGCCT	C	AACCAAAATTGATGGAATTG	0.99
441	rps13	100	34	CGU->UGU	Arg->Cys	CCAAAAAAGCCATTCAGGTT	C	GTTATCGATTAGGTATCAGT	0.998
442	rps13	287	96	UCG->UUG	Ser->Leu	AATTCGTCATCAATACGGAT	C	GCCCGTACGCGGTCAACGAA	0.98
443	rps3	69	23	UUC->UUU	Phe->Phe	AGTTCAGATTCAAGTTGGTT	C	AGTGATTATTATTATGGTAA	0.977
444	rps3	92	31	UCA->UUA	Ser->Leu	TGATTATTATTATGGTAAAT	C	AGTGTATCAAGATGTCAATC	0.998
445	rps3	515	172	UCA->UUA	Ser->Leu	AAAGAAGAATCTTTCTAAAT	C	ACTTCGGGTCAGCGGGGCCT	0.986
446	rps3	707	236	UCG->UUG	Ser->Leu	GCGCCCTTCCTTGAATTATT	C	GGTCATGCAATACTTATTGA	0.996
447	rps3	1358	453	CCG->CUG	Pro->Leu	TGTTTATCAAAGTGCTTCTC	C	GATTGCTCAAGACATCTCTT	1
448	rps3	1385	462	CCG->CUG	Pro->Leu	TCAAGACATCTCTTTGAAAC	C	GAAGAACAAAAAAAGATCAT	0.938
449	rps3	1549	517	CGU->UGU	Arg->Cys	GAAAGTATGGAAAAACATCT	C	GTAATGTATTTAACCAGAAA	0.997
450	rps3	1582	528	CCU->UCU	Pro->Ser	ACCAGAAAATCGATTATGCT	C	CTGCGGAAGTATCTACTCGT	0.992
451	rps3	1613	538	UCA->UUA	Ser->Leu	ATCTACTCGTTACGGAATCT	C	AGGTGTCAAAGTGTGGATTT	1
452	rps4	176	59	UCA->UUA	Ser->Leu	TCTTAACAGTTACATCCAAT	C	ACAAACTACACGCAAGTTGT	0.995
453	rps4	278	93	CCA->CUA	Pro->Leu	TATCCCTTTTCTACTTAATC	C	AGAAACAAGATCGGACGTTA	0.985
454	rps4	290	97	UCG->UUG	Ser->Leu	ACTTAATCCAGAAACAAGAT	C	GGACGTTATTCCGGTTCGTC	0.998
455	rps4	302	101	CCG->CUG	Pro->Leu	AACAAGATCGGACGTTATTC	C	GGTTCGTCTCCATTTTCGTG	0.999
456	rps4	319	107	CGU->UGU	Arg->Cys	TTCCGGTTCGTCTCCATTTT	C	GTGAAACTATTCCTCAAGCA	0.984
457	rps4	347	116	CCG->CUG	Pro->Leu	TATTCCTCAAGCAAGGCAGC	C	GATAAGTCATCGAAGGGTTT	0.999
458	rps4	522	174	UUC->UUU	Phe->Phe	GAAAAAAGAAAAGGAAAATT	C	CTGTATCACCCGATAAGAAT	0.923
459	rps4	788	263	UCG->UUG	Ser->Leu	CGAACTACCTACTCATTATT	C	GGAGGTGAATCATAGAACAC	0.995
460	rps4	799	267	CAU->UAU	His->Tyr	CTCATTATTCGGAGGTGAAT	C	ATAGAACACCAAAAGCTGTG	0.991
461	rps4	809	270	CCA->CUA	Pro->Leu	GGAGGTGAATCATAGAACAC	C	AAAAGCTGTGGTATCTTATG	1
462	rps4	824	275	UCU->UUU	Ser->Phe	AACACCAAAAGCTGTGGTAT	C	TTATGGACCTAACATAGGTC	0.999
463	rps4	875	292	CCA->CUA	Pro->Leu	CGACATAAGATTGAAAGATC	C	AAACCTTCTTCTTCGGAGCG	0.993
464	rps4	889	297	CGG->UGG	Arg->Trp	AAGATCCAAACCTTCTTCTT	C	GGAGCGGAAACGGACGTGGC	0.998
465	rps7	116	39	CCA->CUA	Pro->Leu	TTATCAAACTTTTCATCGCC	C	AGCTCGAACTGAACGCGATG	0.992
466	rps7	332	111	UCA->UUA	Ser->Leu	GATAAGCTTAGAGAAATCTT	C	ATTTGCTGAGATACTGGATG	0.997
467	sdh3	74	25	UCC->UUC	Ser->Phe	TACTTCGACGTTTTCAATTT	C	CCATAGAATCTCCGGAGCTT	0.996
468	sdh4	29	10	UCG->UUG	Ser->Leu	GGCATTTTGTAGACGTGGTT	C	GGTTATTCCCATTTGTCTCT	1
469	sdh4	39	13	CCC->CCU	Pro->Pro	AGACGTGGTTCGGTTATTCC	C	ATTTGTCTCTATCTATTGGT	1
470	sdh4	122	41	ACC->AUC	Thr->Ile	AAGCTCGAAGACAAAGAGAA	C	CGGGCTTTTCCAAAGAATTA	0.973
471	sdh4	259	87	CAU->UAU	His->Tyr	TCGAAGAGATTATGGCAGAT	C	ATGTTCACCAAGAAATGACC	0.998
472	sdh4	353	118	UCU->UUU	Ser->Phe	TGTTTTCTTGTCTCTCGTTT	C	TTTTCTGAACAAATCGAAGA	0.946

## Sheet: Table S10
Table S10 Information for the validated RNA editing sites.
ID	Edited Number	Gene name	Positions	Base on the		Codon		Amino acid		Type
				DNA sequence	RNA sequence	before editing	after editing	before editing	acid after editing
xyz-20230222RNA01-1	1	atp4	59	C	T	TCT	TTT	S	F	S > F
xyz-20230222RNA01-2	2	atp4	71	C	T	TCA	TTA	S	L	S > L
xyz-20230222RNA01-3	3	atp4	89	C	T	TCA	TTA	S	L	S > L
xyz-20230222RNA01-4	4	atp4	215	C	T	TCG	TTG	S	L	S > L
xyz-20230222RNA01-5	5	atp4	227	C	T	CCC	CTC	P	L	P > L
xyz-20230222RNA01-6	6	atp4	248	C	T	CCT	CTT	P	L	P > L
xyz-20230222RNA01-7	7	atp4	251	C	T	CCG	CTG	P	L	P > L
xyz-20230222RNA01-8	8	atp4	395	C	T	TCA	TTA	S	L	S > L
xyz-20230222RNA01-9	9	atp4	407	C	T	CCA	CAT	P	H	P > H
xyz-20230222RNA01-10	10	atp4	416	C	T	ACT	ATT	T	I	T > I
xyz-20230222RNA03-1	11	ccmFc	38	C	T	TCC	TTC	S	F	S > F
xyz-20230222RNA03-2	12	ccmFc	50	C	T	CCT	CTT	P	L	P > L
xyz-20230222RNA03-3	13	ccmFc	52	C	T	CGT	TGT	R	C	R > C
xyz-20230222RNA03-4	14	ccmFc	103	C	T	CCC	TCC	P	S	P > S
xyz-20230222RNA03-5	15	ccmFc	122	C	T	TCC	TTC	S	F	S > F
xyz-20230222RNA03-6	16	ccmFc	146	C	T	CCT	TCT	P	S	P > S
xyz-20230222RNA03-7	17	ccmFc	151	C	T	TCA	TTA	S	L	S > L
xyz-20230222RNA03-8	18	ccmFc	155	C	T	TCA	TTA	S	L	S > L
xyz-20230222RNA03-9	19	ccmFc	310	C	T	CGT	TGT	R	C	R > C
xyz-20230222RNA03-10	20	ccmFc	334	C	T	CTT	TTT	L	F	L > F
xyz-20230222RNA03-11	21	ccmFc	378	C	T	TTC	TTT	F	F	F
xyz-20230222RNA03-12	22	ccmFc	406	C	T	CGT	TGT	R	C	R > C
xyz-20230222RNA04-1	23	cox1	11	C	T	CCG	CTG	P	L	P > L
xyz-20230222RNA04-2	24	cox1	15	C	T	GTC	GTT	V	V	P > S
xyz-20230222RNA04-3	25	cox1	242	C	T	TCT	TTT	S	F	S > F
xyz-20230222RNA04-4	26	cox1	443	C	T	TCA	TTA	S	L	S > L
xyz-20230222RNA04-5	27	cox1	452	C	T	TCT	TTT	S	F	S > F
xyz-20230222RNA04-6	28	cox1	551	C	T	TCA	TTA	S	L	S > L
xyz-20230222RNA04-7	29	cox1	590	C	T	TCA	TTA	S	L	S > L
xyz-20230222RNA05	30	cox2	278	C	T	CCG	CTG	P	L	P > L
xyz-20230222RNA06-1	31	mttB	11	C	T	TCG	TTG	S	L	S > L
xyz-20230222RNA06-2	32	mttB	49	C	T	CGG	TGG	R	W	R > W
xyz-20230222RNA06-3	33	mttB	85	C	T	CGT	TGT	R	C	R > C
xyz-20230222RNA06-4	34	mttB	97	C	T	CCG	TCG	P	S	P > S
xyz-20230222RNA06-5	35	mttB	113	C	T	TCT	TTT	S	F	S > F
xyz-20230222RNA06-6	36	mttB	116	C	T	CCA	CTA	P	L	P > L
xyz-20230222RNA06-7	37	mttB	163	C	T	CGT	TGT	R	C	R > C
xyz-20230222RNA06-8	38	mttB	173	C	T	TCA	TTA	S	L	S > L
xyz-20230222RNA06-9	39	mttB	187	C	T	CCG	TCG	P	S	P > S
xyz-20230222RNA06-10	40	mttB	208	C	T	CCA	TCA	P	L	P > S
xyz-20230222RNA06-11	41	mttB	247	C	T	CAT	TAT	H	Y	H > Y
xyz-20230222RNA06-12	42	mttB	563	C	T	TCC	TTC	S	F	S > F
xyz-20230222RNA06-13	43	mttB	689	C	T	TCT	TTT	S	F	S > F
xyz-20230222RNA06-14	44	mttB	698	C	T	TCG	TTG	S	L	S > L
xyz-20230222RNA07-1	45	nad1	215	C	T	TCC	TTC	S	F	S > F
xyz-20230222RNA07-2	46	nad1	307	C	T	CCG	TTG	P	L	P > L
xyz-20230222RNA07-3	47	nad1	308	C	T	CCG	TTG	P	L	P > L
xyz-20230222RNA08-1	48	nad2	252	C	T	TTC	TTT	F	F	F
xyz-20230222RNA08-2	49	nad2	308	C	T	TCT	TTT	S	F	S > F
xyz-20230222RNA08-3	50	nad2	311	C	T	TCC	TTC	S	F	S > F
xyz-20230222RNA08-4	51	nad2	356	C	T	CCA	CTA	P	L	P > L
xyz-20230222RNA08-5	52	nad2	361	C	T	CCT	TCT	P	S	P > S
xyz-20230222RNA08-6	53	nad2	367	C	T	CGC	TGC	R	C	R > C
xyz-20230222RNA08-7	54	nad2	401	C	T	TCA	TTA	S	L	S > L
xyz-20230222RNA08-8	55	nad2	428	C	T	CCT	CTT	P	L	P > L
xyz-20230222RNA08-9	56	nad2	788	C	T	TCT	TTT	S	F	S > F
xyz-20230222RNA08-10	57	nad2	800	C	T	TCA	TTA	S	L	S > L
xyz-20230222RNA08-11	58	nad2	809	C	T	TCT	TTT	S	F	S > F
xyz-20230222RNA08-12	59	nad2	958	C	T	CGT	TGT	R	C	R > C
xyz-20230222RNA08-13	60	nad2	962	C	T	ACT	ATT	T	I	T > I
xyz-20230222RNA08-14	61	nad2	1028	C	T	TCA	TTA	S	L	S > L
xyz-20230222RNA09-1	62	nad3	44	C	T	CCG	CTG	P	L	P > L
xyz-20230222RNA09-2	63	nad3	62	C	T	CCA	CTA	P	L	P > L
xyz-20230222RNA09-3	64	nad3	80	C	T	CCA	CTA	P	L	P > L
xyz-20230222RNA09-4	65	nad3	146	C	T	TCC	TTC	S	F	S > F
xyz-20230222RNA09-5	66	nad3	208	C	T	CCT	TTT	L	F	L > F
xyz-20230222RNA09-6	67	nad3	209	C	T	CCT	TTT	L	F	L > F
xyz-20230222RNA09-7	68	nad3	215	C	T	CCG	CTG	P	L	P > L
xyz-20230222RNA10-1	69	nad4	608	C	T	TCA	TTA	S	L	S > L
xyz-20230222RNA10-2	70	nad4	659	C	T	TCT	TTT	S	F	S > F
xyz-20230222RNA10-3	71	nad4	767	C	T	CCT	CTT	P	L	P > L
xyz-20230222RNA10-4	72	nad4	857	C	T	CCA	CTA	P	L	P > L
xyz-20230222RNA10-5	73	nad4	887	C	T	TCG	TTG	S	L	S > L
xyz-20230222RNA10-6	74	nad4	1006	C	T	CTA	TTA	L	L	L > F
xyz-20230222RNA10-7	75	nad4	1010	C	T	CCG	CTG	P	L	P > L
xyz-20230222RNA10-8	76	nad4	1016	C	T	TCA	TTA	S	L	S > L
xyz-20230222RNA10-9	77	nad4	1109	C	T	TCA	TTA	S	L	S > L
xyz-20230222RNA10-10	78	nad4	1129	C	T	CTC	TTC	L	F	L > F
xyz-20230222RNA10-11	79	nad4	1172	C	T	TCA	TTA	S	L	S > L
xyz-20230222RNA12-1	80	nad7	531	C	T	TCC	TCT	S	S	S
xyz-20230222RNA12-2	81	nad7	533	C	T	TCC	TTC	S	F	S > F
xyz-20230222RNA12-3	82	nad7	679	C	T	CCA	TCA	P	S	P > S
xyz-20230222RNA13-1	83	nad9	92	C	T	TCT	TTT	S	F	S > F
xyz-20230222RNA13-2	84	nad9	167	C	T	TCG	TTG	S	L	S > L
xyz-20230222RNA13-3	85	nad9	298	C	T	CCG	TCG	P	S	P > S
xyz-20230222RNA13-4	86	nad9	328	C	T	CGG	TGG	R	W	R > W
xyz-20230222RNA13-5	87	nad9	398	C	T	TCA	TTA	S	L	S > L
xyz-20230222RNA14-1	88	rps13	56	C	T	TCA	TTA	S	L	S > L
xyz-20230222RNA14-2	89	rps13	100	C	T	CGT	TGT	S	L	S > L
xyz-20230222RNA14-3	90	rps13	287	C	T	TCG	TTG	S	L	S > L
