# Supplementary material for: Genetic diversity of Coffea arabica L. mitochondrial genomes caused by repeat- mediated recombination and RNA editing
Source: Front Plant Sci. 2023 Oct 11;14:1261012. doi: 10.3389/fpls.2023.1261012 (PMC10598636; doi:10.3389/fpls.2023.1261012)
Supplement: Supplementary file 17 [file DataSheet_1.zip]

Archive with 323 entries (291 files):
- Supplementary File 1/
- Supplementary File 1/Mapped to the reference conformation/
- Supplementary File 1/Mapped to the reference conformation/cf_R1_ma1.fasta
- Supplementary File 1/Mapped to the reference conformation/cf_R1_ma1_mafft.fasta
- Supplementary File 1/Mapped to the reference conformation/cf_R1_ma1_mafft.msf
- Supplementary File 1/Mapped to the reference conformation/cf_R1_ma2.fasta
- Supplementary File 1/Mapped to the reference conformation/cf_R1_ma2_mafft.fasta
- Supplementary File 1/Mapped to the reference conformation/cf_R1_ma2_mafft.msf
- Supplementary File 1/Mapped to the reference conformation/cf_R1_mi1.fasta
- Supplementary File 1/Mapped to the reference conformation/cf_R1_mi1_mafft.fasta
- Supplementary File 1/Mapped to the reference conformation/cf_R1_mi1_mafft.msf
- Supplementary File 1/Mapped to the reference conformation/cf_R1_mi2.fasta
- Supplementary File 1/Mapped to the reference conformation/cf_R1_mi2_mafft.fasta
- Supplementary File 1/Mapped to the reference conformation/cf_R1_mi2_mafft.msf
- Supplementary File 1/Sanger sequencing results/
- Supplementary File 1/Sanger sequencing results/Junction site 1.ab1
- Supplementary File 1/Sanger sequencing results/Junction site 1.seq
- Supplementary File 1/Sanger sequencing results/Junction site 2.ab1
- Supplementary File 1/Sanger sequencing results/Junction site 2.seq
- Supplementary File 1/Sanger sequencing results/Junction site 3.ab1
- Supplementary File 1/Sanger sequencing results/Junction site 3.seq
- Supplementary File 1/Sanger sequencing results/Junction site 4.ab1
- Supplementary File 1/Sanger sequencing results/Junction site 4.seq
- Supplementary File 2/
- Supplementary File 2/Mapped to the reference conformation/
- Supplementary File 2/Mapped to the reference conformation/cf_R30_ma1.fasta
- Supplementary File 2/Mapped to the reference conformation/cf_R30_ma1_mafft.fasta
- Supplementary File 2/Mapped to the reference conformation/cf_R30_ma1_mafft.msf
- Supplementary File 2/Mapped to the reference conformation/cf_R30_ma2.fasta
- Supplementary File 2/Mapped to the reference conformation/cf_R30_ma2_mafft.fasta
- Supplementary File 2/Mapped to the reference conformation/cf_R30_ma2_mafft.msf
- Supplementary File 2/Mapped to the reference conformation/cf_R30_mi1.fasta
- Supplementary File 2/Mapped to the reference conformation/cf_R30_mi1_mafft.fasta
- Supplementary File 2/Mapped to the reference conformation/cf_R30_mi1_mafft.msf
- Supplementary File 2/Mapped to the reference conformation/cf_R30_mi2.fasta
- Supplementary File 2/Mapped to the reference conformation/cf_R30_mi2_mafft.fasta
- Supplementary File 2/Mapped to the reference conformation/cf_R30_mi2_mafft.msf
- Supplementary File 2/Sanger sequencing results/
- Supplementary File 2/Sanger sequencing results/major 1.ab1
- Supplementary File 2/Sanger sequencing results/major 1.seq
- Supplementary File 2/Sanger sequencing results/major 2.ab1
- Supplementary File 2/Sanger sequencing results/major 2.seq
- Supplementary File 2/Sanger sequencing results/minor 1.ab1
- Supplementary File 2/Sanger sequencing results/minor 1.seq
- Supplementary File 2/Sanger sequencing results/minor 2.ab1
- Supplementary File 2/Sanger sequencing results/minor 2.seq
- Supplementary File 3/
- Supplementary File 3/Mapped to the reference conformation/
- Supplementary File 3/Mapped to the reference conformation/cf_R406_ma1.fasta
- Supplementary File 3/Mapped to the reference conformation/cf_R406_ma1_mafft.fasta
- Supplementary File 3/Mapped to the reference conformation/cf_R406_ma1_mafft.msf
- Supplementary File 3/Mapped to the reference conformation/cf_R406_ma2.fasta
- Supplementary File 3/Mapped to the reference conformation/cf_R406_ma2_mafft.fasta
- Supplementary File 3/Mapped to the reference conformation/cf_R406_ma2_mafft.msf
- Supplementary File 3/Mapped to the reference conformation/cf_R406_mi1.fasta
- Supplementary File 3/Mapped to the reference conformation/cf_R406_mi1_mafft.fasta
- Supplementary File 3/Mapped to the reference conformation/cf_R406_mi1_mafft.msf
- Supplementary File 3/Mapped to the reference conformation/cf_R406_mi2.fasta
- Supplementary File 3/Mapped to the reference conformation/cf_R406_mi2_mafft.fasta
- Supplementary File 3/Mapped to the reference conformation/cf_R406_mi2_mafft.msf
- Supplementary File 3/Sanger sequencing results/
- Supplementary File 3/Sanger sequencing results/major 1 F.ab1
- Supplementary File 3/Sanger sequencing results/major 1 F.seq
- Supplementary File 3/Sanger sequencing results/major 1 R.ab1
- Supplementary File 3/Sanger sequencing results/major 1 R.seq
- Supplementary File 3/Sanger sequencing results/major 2 F..seq
- Supplementary File 3/Sanger sequencing results/major 2 F.ab1
- Supplementary File 3/Sanger sequencing results/major 2 R.ab1
- Supplementary File 3/Sanger sequencing results/major 2 R.seq
- Supplementary File 3/Sanger sequencing results/minor 1 F.ab1
- Supplementary File 3/Sanger sequencing results/minor 1 F.seq
- Supplementary File 3/Sanger sequencing results/minor 1 R.ab1
- Supplementary File 3/Sanger sequencing results/minor 1 R.seq
- Supplementary File 3/Sanger sequencing results/minor 2 F.ab1
- Supplementary File 3/Sanger sequencing results/minor 2 F.seq
- Supplementary File 3/Sanger sequencing results/minor 2 R.ab1
- Supplementary File 3/Sanger sequencing results/minor 2 R.seq
- Supplementary File 4/
- Supplementary File 4/atp4/
- Supplementary File 4/atp4/D-atp4-(atp4-F)(20220304-C11-E01)(20220304-082).ab1
- Supplementary File 4/atp4/D-atp4-(atp4-F)(20220304-C11-E01)(20220304-082).seq
- Supplementary File 4/atp4/D-atp4-(atp4-R)(20220304-C11-E01)(20220304-082).ab1
- Supplementary File 4/atp4/D-atp4-(atp4-R)(20220304-C11-E01)(20220304-082).seq
- Supplementary File 4/atp4/R-atp4-(atp4-F)(20220304-C11-F01)(20220304-082).ab1
- Supplementary File 4/atp4/R-atp4-(atp4-F)(20220304-C11-F01)(20220304-082).seq
- Supplementary File 4/atp4/R-atp4-(atp4-R)(20220304-C11-F01)(20220304-082).ab1
- Supplementary File 4/atp4/R-atp4-(atp4-R)(20220304-C11-F01)(20220304-082).seq
- Supplementary File 4/atp6/
- Supplementary File 4/atp6/D-atp6-(atp6-F)(20220304-C11-A04)(20220304-082).ab1
- Supplementary File 4/atp6/D-atp6-(atp6-F)(20220304-C11-A04)(20220304-082).seq
- Supplementary File 4/atp6/D-atp6-(atp6-R)(20220304-C11-A04)(20220304-082).ab1
- Supplementary File 4/atp6/D-atp6-(atp6-R)(20220304-C11-A04)(20220304-082).seq
- Supplementary File 4/atp6/R-atp6-(atp6-F)(20220304-C11-B04)(20220304-082).ab1
- Supplementary File 4/atp6/R-atp6-(atp6-F)(20220304-C11-B04)(20220304-082).seq
- Supplementary File 4/atp6/R-atp6-(atp6-R)(20220304-C11-B04)(20220304-082).ab1
- Supplementary File 4/atp6/R-atp6-(atp6-R)(20220304-C11-B04)(20220304-082).seq
- Supplementary File 4/ccmB/
- Supplementary File 4/ccmB/D-ccmB-(ccmB-F)(20220304-C11-G08)(20220304-082).ab1
- Supplementary File 4/ccmB/D-ccmB-(ccmB-F)(20220304-C11-G08)(20220304-082).seq
- Supplementary File 4/ccmB/D-ccmB-(ccmB-R)(20220304-C11-G08)(20220304-082).ab1
- Supplementary File 4/ccmB/D-ccmB-(ccmB-R)(20220304-C11-G08)(20220304-082).seq
- Supplementary File 4/ccmB/R-ccmB-(ccmB-R)(20220304-C11-H08)(20220304-082).ab1
- Supplementary File 4/ccmB/R-ccmB-(ccmB-R)(20220304-C11-H08)(20220304-082).seq
- Supplementary File 4/ccmFc/
- Supplementary File 4/ccmFc/D-ccmFC-1-(ccmFC-1-F)(20220305-R02-C01)(20220304-082-F0305).ab1
- Supplementary File 4/ccmFc/D-ccmFC-1-(ccmFC-1-F)(20220305-R02-C01)(20220304-082-F0305).seq
- Supplementary File 4/ccmFc/D-ccmFC-1-(ccmFC-1-R)(20220304-C11-E03)(20220304-082).ab1
- Supplementary File 4/ccmFc/D-ccmFC-1-(ccmFC-1-R)(20220304-C11-E03)(20220304-082).seq
- Supplementary File 4/ccmFc/D-ccmFC-2-(ccmFC-2-F)(20220304-C11-G03)(20220304-082).ab1
- Supplementary File 4/ccmFc/D-ccmFC-2-(ccmFC-2-F)(20220304-C11-G03)(20220304-082).seq
- Supplementary File 4/ccmFc/D-ccmFC-2-(ccmFC-2-R)(20220304-C11-G03)(20220304-082).ab1
- Supplementary File 4/ccmFc/D-ccmFC-2-(ccmFC-2-R)(20220304-C11-G03)(20220304-082).seq
- Supplementary File 4/ccmFc/R-ccmFC-1-(ccmFC-1-F)(20220304-C11-F03)(20220304-082).ab1
- Supplementary File 4/ccmFc/R-ccmFC-1-(ccmFC-1-F)(20220304-C11-F03)(20220304-082).seq
- Supplementary File 4/ccmFc/R-ccmFC-1-(ccmFC-1-R)(20220304-C11-F03)(20220304-082).ab1
- Supplementary File 4/ccmFc/R-ccmFC-1-(ccmFC-1-R)(20220304-C11-F03)(20220304-082).seq
- Supplementary File 4/ccmFc/R-ccmFC-2-(ccmFC-2-F)(20220304-C11-H03)(20220304-082).ab1
- Supplementary File 4/ccmFc/R-ccmFC-2-(ccmFC-2-F)(20220304-C11-H03)(20220304-082).seq
- Supplementary File 4/ccmFc/R-ccmFC-2-(ccmFC-2-R)(20220304-C11-H03)(20220304-082).ab1
- Supplementary File 4/ccmFc/R-ccmFC-2-(ccmFC-2-R)(20220304-C11-H03)(20220304-082).seq
- Supplementary File 4/cox1/
- Supplementary File 4/cox1/D-cox1-1-(cox1-1-F)(20220304-C11-C05)(20220304-082).ab1
- Supplementary File 4/cox1/D-cox1-1-(cox1-1-F)(20220304-C11-C05)(20220304-082).seq
- Supplementary File 4/cox1/D-cox1-1-(cox1-1-R)(20220304-C11-C05)(20220304-082).ab1
- Supplementary File 4/cox1/D-cox1-1-(cox1-1-R)(20220304-C11-C05)(20220304-082).seq
- Supplementary File 4/cox1/R-cox1-1-(cox1-1-F)(20220304-C11-D05)(20220304-082).ab1
- Supplementary File 4/cox1/R-cox1-1-(cox1-1-F)(20220304-C11-D05)(20220304-082).seq
- Supplementary File 4/cox1/R-cox1-1-(cox1-1-R)(20220304-C11-D05)(20220304-082).ab1
- Supplementary File 4/cox1/R-cox1-1-(cox1-1-R)(20220304-C11-D05)(20220304-082).seq
- Supplementary File 4/cox2/
- Supplementary File 4/cox2/D-cox2-(cox2-F)(20220304-C11-A08)(20220304-082).ab1
- Supplementary File 4/cox2/D-cox2-(cox2-F)(20220304-C11-A08)(20220304-082).seq
- Supplementary File 4/cox2/D-cox2-(cox2-R)(20220304-C11-A08)(20220304-082).ab1
- Supplementary File 4/cox2/D-cox2-(cox2-R)(20220304-C11-A08)(20220304-082).seq
- Supplementary File 4/cox2/R-cox2-(cox2-F)(20220304-C11-B08)(20220304-082).ab1
- Supplementary File 4/cox2/R-cox2-(cox2-F)(20220304-C11-B08)(20220304-082).seq
- Supplementary File 4/cox2/R-cox2-(cox2-R)(20220304-C11-B08)(20220304-082).ab1
- Supplementary File 4/cox2/R-cox2-(cox2-R)(20220304-C11-B08)(20220304-082).seq
- Supplementary File 4/mttB/
- Supplementary File 4/mttB/D-mttB-(mttB-F)(20220304-C11-E05)(20220304-082).ab1
- Supplementary File 4/mttB/D-mttB-(mttB-F)(20220304-C11-E05)(20220304-082).seq
- Supplementary File 4/mttB/D-mttB-(mttB-R)(20220304-C11-E05)(20220304-082).ab1
- Supplementary File 4/mttB/D-mttB-(mttB-R)(20220304-C11-E05)(20220304-082).seq
- Supplementary File 4/mttB/R-mttB-(mttB-F)(20220305-R02-F01)(20220304-082-F0305).ab1
- Supplementary File 4/mttB/R-mttB-(mttB-F)(20220305-R02-F01)(20220304-082-F0305).seq
- Supplementary File 4/mttB/R-mttB-(mttB-R)(20220304-C11-F05)(20220304-082).ab1
- Supplementary File 4/mttB/R-mttB-(mttB-R)(20220304-C11-F05)(20220304-082).seq
- Supplementary File 4/mttR/
- Supplementary File 4/mttR/D-mttR-2-(mttR-2-F)(20220319-J01-F09)(20220319-069-J0319).ab1
- Supplementary File 4/mttR/D-mttR-2-(mttR-2-F)(20220319-J01-F09)(20220319-069-J0319).seq
- Supplementary File 4/mttR/D-mttR-2-(mttR-2-R)(20220319-J01-F09)(20220319-069-J0319).ab1
- Supplementary File 4/mttR/D-mttR-2-(mttR-2-R)(20220319-J01-F09)(20220319-069-J0319).seq
- Supplementary File 4/mttR/D-mttR-3-(mttR-3-F)(20220319-J01-H09)(20220319-069-J0319).ab1
- Supplementary File 4/mttR/D-mttR-3-(mttR-3-F)(20220319-J01-H09)(20220319-069-J0319).seq
- Supplementary File 4/mttR/D-mttR-3-(mttR-3-R)(20220319-J01-H09)(20220319-069-J0319).ab1
- Supplementary File 4/mttR/D-mttR-3-(mttR-3-R)(20220319-J01-H09)(20220319-069-J0319).seq
- Supplementary File 4/mttR/R-mttR-1-(mttR-1-F)(20220319-J01-E09)(20220319-069-J0319).ab1
- Supplementary File 4/mttR/R-mttR-1-(mttR-1-F)(20220319-J01-E09)(20220319-069-J0319).seq
- Supplementary File 4/mttR/R-mttR-1-(mttR-1-R)(20220319-J01-E09)(20220319-069-J0319).ab1
- Supplementary File 4/mttR/R-mttR-1-(mttR-1-R)(20220319-J01-E09)(20220319-069-J0319).seq
- Supplementary File 4/mttR/R-mttR-2-(mttR-2-F)(20220319-J01-G09)(20220319-069-J0319).ab1
- Supplementary File 4/mttR/R-mttR-2-(mttR-2-F)(20220319-J01-G09)(20220319-069-J0319).seq
- Supplementary File 4/mttR/R-mttR-2-(mttR-2-R)(20220319-J01-G09)(20220319-069-J0319).ab1
- Supplementary File 4/mttR/R-mttR-2-(mttR-2-R)(20220319-J01-G09)(20220319-069-J0319).seq
- Supplementary File 4/nad1/
- Supplementary File 4/nad1/D-nad1-1-(nad1-1-F)(20220304-C11-C07)(20220304-082).ab1
- Supplementary File 4/nad1/D-nad1-1-(nad1-1-F)(20220304-C11-C07)(20220304-082).seq
- Supplementary File 4/nad1/D-nad1-2-(nad1-2-F)(20220304-C11-A02)(20220304-082).ab1
- Supplementary File 4/nad1/D-nad1-2-(nad1-2-F)(20220304-C11-A02)(20220304-082).seq
- Supplementary File 4/nad1/D-nad1-3-(nad1-3-F)(20220304-C11-C02)(20220304-082).ab1
- Supplementary File 4/nad1/D-nad1-3-(nad1-3-F)(20220304-C11-C02)(20220304-082).seq
- Supplementary File 4/nad1/R-nad1-1-(nad1-1-F)(20220304-C11-D07)(20220304-082).ab1
- Supplementary File 4/nad1/R-nad1-1-(nad1-1-F)(20220304-C11-D07)(20220304-082).seq
- Supplementary File 4/nad1/R-nad1-3-(nad1-3-F)(20220304-C11-D02)(20220304-082).ab1
- Supplementary File 4/nad1/R-nad1-3-(nad1-3-F)(20220304-C11-D02)(20220304-082).seq
- Supplementary File 4/nad2/
- Supplementary File 4/nad2/D-nad2-1-(nad2-1-F)(20220304-C11-A07)(20220304-082).ab1
- Supplementary File 4/nad2/D-nad2-1-(nad2-1-F)(20220304-C11-A07)(20220304-082).seq
- Supplementary File 4/nad2/D-nad2-2-(nad2-2-F)(20220304-C11-G06)(20220304-082).ab1
- Supplementary File 4/nad2/D-nad2-2-(nad2-2-F)(20220304-C11-G06)(20220304-082).seq
- Supplementary File 4/nad2/D-nad2-3-(nad2-3-F)(20220304-C11-E06)(20220304-082).ab1
- Supplementary File 4/nad2/D-nad2-3-(nad2-3-F)(20220304-C11-E06)(20220304-082).seq
- Supplementary File 4/nad2/D-nad2-4-(nad2-4-F)(20220304-C11-C06)(20220304-082).ab1
- Supplementary File 4/nad2/D-nad2-4-(nad2-4-F)(20220304-C11-C06)(20220304-082).seq
- Supplementary File 4/nad2/D-nad2-4-(nad2-4-R)(20220304-C11-C06)(20220304-082).ab1
- Supplementary File 4/nad2/D-nad2-4-(nad2-4-R)(20220304-C11-C06)(20220304-082).seq
- Supplementary File 4/nad2/D-nad2-5-(nad2-5-F)(20220304-C11-E02)(20220304-082).ab1
- Supplementary File 4/nad2/D-nad2-5-(nad2-5-F)(20220304-C11-E02)(20220304-082).seq
- Supplementary File 4/nad2/R-nad2-1-(nad2-1-F)(20220305-R02-H01)(20220304-082-F0305).ab1
- Supplementary File 4/nad2/R-nad2-1-(nad2-1-F)(20220305-R02-H01)(20220304-082-F0305).seq
- Supplementary File 4/nad2/R-nad2-2-(nad2-2-F)(20220306-J05-H01)(20220304-082-J0306).ab1
- Supplementary File 4/nad2/R-nad2-2-(nad2-2-F)(20220306-J05-H01)(20220304-082-J0306).seq
- Supplementary File 4/nad2/R-nad2-3-(nad2-3-F)(20220304-C11-F06)(20220304-082).ab1
- Supplementary File 4/nad2/R-nad2-3-(nad2-3-F)(20220304-C11-F06)(20220304-082).seq
- Supplementary File 4/nad2/R-nad2-4-(nad2-4-F)(20220304-C11-D06)(20220304-082).ab1
- Supplementary File 4/nad2/R-nad2-4-(nad2-4-F)(20220304-C11-D06)(20220304-082).seq
- Supplementary File 4/nad2/R-nad2-4-(nad2-4-R)(20220304-C11-D06)(20220304-082).ab1
- Supplementary File 4/nad2/R-nad2-4-(nad2-4-R)(20220304-C11-D06)(20220304-082).seq
- Supplementary File 4/nad2/R-nad2-5-(nad2-5-F)(20220304-C11-F02)(20220304-082).ab1
- Supplementary File 4/nad2/R-nad2-5-(nad2-5-F)(20220304-C11-F02)(20220304-082).seq
- Supplementary File 4/nad3/
- Supplementary File 4/nad3/D-nad3-(nad3-F)(20220304-C11-C09)(20220304-082).ab1
- Supplementary File 4/nad3/D-nad3-(nad3-F)(20220304-C11-C09)(20220304-082).seq
- Supplementary File 4/nad3/R-nad3-(nad3-F)(20220304-C11-D09)(20220304-082).ab1
- Supplementary File 4/nad3/R-nad3-(nad3-F)(20220304-C11-D09)(20220304-082).seq
- Supplementary File 4/nad4/
- Supplementary File 4/nad4/DNA-nad4-1-(F4-1)(20220226-C11-G02)(20220226-035).ab1
- Supplementary File 4/nad4/DNA-nad4-1-(F4-1)(20220226-C11-G02)(20220226-035).seq
- Supplementary File 4/nad4/DNA-nad4-1-(R4-1)(20220226-C11-G02)(20220226-035).ab1
- Supplementary File 4/nad4/DNA-nad4-1-(R4-1)(20220226-C11-G02)(20220226-035).seq
- Supplementary File 4/nad4/DNA-nad4-2-(F4-2)(20220226-C11-H02)(20220226-035).ab1
- Supplementary File 4/nad4/DNA-nad4-2-(F4-2)(20220226-C11-H02)(20220226-035).seq
- Supplementary File 4/nad4/DNA-nad4-2-(R4-2)(20220226-C11-H02)(20220226-035).ab1
- Supplementary File 4/nad4/DNA-nad4-2-(R4-2)(20220226-C11-H02)(20220226-035).seq
- Supplementary File 4/nad4/DNA-nad4-3-(F4-3)(20220226-C11-A03)(20220226-035).ab1
- Supplementary File 4/nad4/DNA-nad4-3-(F4-3)(20220226-C11-A03)(20220226-035).seq
- Supplementary File 4/nad4/DNA-nad4-3-(R4-3)(20220226-C11-A03)(20220226-035).ab1
- Supplementary File 4/nad4/DNA-nad4-3-(R4-3)(20220226-C11-A03)(20220226-035).seq
- Supplementary File 4/nad4/DNA-nad4-4-(F4-4)(20220226-C11-B03)(20220226-035).ab1
- Supplementary File 4/nad4/DNA-nad4-4-(F4-4)(20220226-C11-B03)(20220226-035).seq
- Supplementary File 4/nad4/DNA-nad4-4-(R4-4)(20220226-C11-B03)(20220226-035).ab1
- Supplementary File 4/nad4/DNA-nad4-4-(R4-4)(20220226-C11-B03)(20220226-035).seq
- Supplementary File 4/nad4/RNA-nad4-2-(F4-2)(20220226-C11-D02)(20220226-035).ab1
- Supplementary File 4/nad4/RNA-nad4-2-(F4-2)(20220226-C11-D02)(20220226-035).seq
- Supplementary File 4/nad4/RNA-nad4-2-(R4-2)(20220226-C11-D02)(20220226-035).ab1
- Supplementary File 4/nad4/RNA-nad4-2-(R4-2)(20220226-C11-D02)(20220226-035).seq
- Supplementary File 4/nad4/RNA-nad4-3-(F4-3)(20220226-C11-E02)(20220226-035).ab1
- Supplementary File 4/nad4/RNA-nad4-3-(F4-3)(20220226-C11-E02)(20220226-035).seq
- Supplementary File 4/nad4/RNA-nad4-3-(R4-3)(20220226-C11-E02)(20220226-035).ab1
- Supplementary File 4/nad4/RNA-nad4-3-(R4-3)(20220226-C11-E02)(20220226-035).seq
- Supplementary File 4/nad4/RNA-nad4-4-(F4-4)(20220226-C11-F02)(20220226-035).ab1
- Supplementary File 4/nad4/RNA-nad4-4-(F4-4)(20220226-C11-F02)(20220226-035).seq
- Supplementary File 4/nad4/RNA-nad4-4-(R4-4)(20220226-C11-F02)(20220226-035).ab1
- Supplementary File 4/nad4/RNA-nad4-4-(R4-4)(20220226-C11-F02)(20220226-035).seq
- Supplementary File 4/nad4l/
- Supplementary File 4/nad4l/D-nad4l-(nad4l-F)(20220304-C11-G01)(20220304-082).ab1
- Supplementary File 4/nad4l/D-nad4l-(nad4l-F)(20220304-C11-G01)(20220304-082).seq
- Supplementary File 4/nad5/
- Supplementary File 4/nad5/D-nad5-1-(nad5-1-F)(20220304-C11-C04)(20220304-082).ab1
- Supplementary File 4/nad5/D-nad5-1-(nad5-1-F)(20220304-C11-C04)(20220304-082).seq
- Supplementary File 4/nad5/D-nad5-3-(nad5-3-F)(20220304-C11-E04)(20220304-082).ab1
- Supplementary File 4/nad5/D-nad5-3-(nad5-3-F)(20220304-C11-E04)(20220304-082).seq
- Supplementary File 4/nad5/D-nad5-4-(nad5-4-F)(20220304-C11-G04)(20220304-082).ab1
- Supplementary File 4/nad5/D-nad5-4-(nad5-4-F)(20220304-C11-G04)(20220304-082).seq
- Supplementary File 4/nad5/R-nad5-1-(nad5-1-F)(20220304-C11-D04)(20220304-082).ab1
- Supplementary File 4/nad5/R-nad5-1-(nad5-1-F)(20220304-C11-D04)(20220304-082).seq
- Supplementary File 4/nad5/R-nad5-3-(nad5-3-F)(20220304-C11-F04)(20220304-082).ab1
- Supplementary File 4/nad5/R-nad5-3-(nad5-3-F)(20220304-C11-F04)(20220304-082).seq
- Supplementary File 4/nad5/R-nad5-4-(nad5-4-F)(20220305-R02-D01)(20220304-082-F0305).ab1
- Supplementary File 4/nad5/R-nad5-4-(nad5-4-F)(20220305-R02-D01)(20220304-082-F0305).seq
- Supplementary File 4/nad6/
- Supplementary File 4/nad6/D-nad6-(nad6-F)(20220304-C11-E08)(20220304-082).ab1
- Supplementary File 4/nad6/D-nad6-(nad6-F)(20220304-C11-E08)(20220304-082).seq
- Supplementary File 4/nad6/D-nad6-(nad6-R)(20220304-C11-E08)(20220304-082).ab1
- Supplementary File 4/nad6/D-nad6-(nad6-R)(20220304-C11-E08)(20220304-082).seq
- Supplementary File 4/nad6/R-nad6-(nad6-F)(20220304-C11-F08)(20220304-082).ab1
- Supplementary File 4/nad6/R-nad6-(nad6-F)(20220304-C11-F08)(20220304-082).seq
- Supplementary File 4/nad6/R-nad6-(nad6-R)(20220304-C11-F08)(20220304-082).ab1
- Supplementary File 4/nad6/R-nad6-(nad6-R)(20220304-C11-F08)(20220304-082).seq
- Supplementary File 4/nad7/
- Supplementary File 4/nad7/D-nad7-1-(nad7-1-F)(20220304-C11-G07)(20220304-082).ab1
- Supplementary File 4/nad7/D-nad7-1-(nad7-1-F)(20220304-C11-G07)(20220304-082).seq
- Supplementary File 4/nad7/D-nad7-2-(nad7-2-F)(20220304-C11-A05)(20220304-082).ab1
- Supplementary File 4/nad7/D-nad7-2-(nad7-2-F)(20220304-C11-A05)(20220304-082).seq
- Supplementary File 4/nad7/D-nad7-3-(nad7-3-F)(20220304-C11-E07)(20220304-082).ab1
- Supplementary File 4/nad7/D-nad7-3-(nad7-3-F)(20220304-C11-E07)(20220304-082).seq
- Supplementary File 4/nad7/D-nad7-3-(nad7-3-R)(20220304-C11-E07)(20220304-082).ab1
- Supplementary File 4/nad7/D-nad7-3-(nad7-3-R)(20220304-C11-E07)(20220304-082).seq
- Supplementary File 4/nad7/D-nad7-4-(nad7-4-F)(20220304-C11-A09)(20220304-082).ab1
- Supplementary File 4/nad7/D-nad7-4-(nad7-4-F)(20220304-C11-A09)(20220304-082).seq
- Supplementary File 4/nad7/R-nad7-1-(nad7-1-F)(20220304-C11-H07)(20220304-082).ab1
- Supplementary File 4/nad7/R-nad7-1-(nad7-1-F)(20220304-C11-H07)(20220304-082).seq
- Supplementary File 4/nad7/R-nad7-2-(nad7-2-F)(20220305-R02-E01)(20220304-082-F0305).ab1
- Supplementary File 4/nad7/R-nad7-2-(nad7-2-F)(20220305-R02-E01)(20220304-082-F0305).seq
- Supplementary File 4/nad7/R-nad7-3-(nad7-3-F)(20220306-J05-A02)(20220304-082-J0306).ab1
- Supplementary File 4/nad7/R-nad7-3-(nad7-3-F)(20220306-J05-A02)(20220304-082-J0306).seq
- Supplementary File 4/nad7/R-nad7-3-(nad7-3-R)(20220306-J05-B02)(20220304-082-J0306).ab1
- Supplementary File 4/nad7/R-nad7-3-(nad7-3-R)(20220306-J05-B02)(20220304-082-J0306).seq
- Supplementary File 4/nad7/R-nad7-4-(nad7-4-F)(20220304-C11-B09)(20220304-082).ab1
- Supplementary File 4/nad7/R-nad7-4-(nad7-4-F)(20220304-C11-B09)(20220304-082).seq
- Supplementary File 4/nad9/
- Supplementary File 4/nad9/D-nad9-(nad9-F)(20220304-C11-C01)(20220304-082).ab1
- Supplementary File 4/nad9/D-nad9-(nad9-F)(20220304-C11-C01)(20220304-082).seq
- Supplementary File 4/nad9/D-nad9-(nad9-R)(20220304-C11-C01)(20220304-082).ab1
- Supplementary File 4/nad9/D-nad9-(nad9-R)(20220304-C11-C01)(20220304-082).seq
- Supplementary File 4/nad9/R-nad9-(nad9-F)(20220304-C11-D01)(20220304-082).ab1
- Supplementary File 4/nad9/R-nad9-(nad9-F)(20220304-C11-D01)(20220304-082).seq
- Supplementary File 4/nad9/R-nad9-(nad9-R)(20220304-C11-D01)(20220304-082).ab1
- Supplementary File 4/nad9/R-nad9-(nad9-R)(20220304-C11-D01)(20220304-082).seq
- Supplementary File 4/rpl23/
- Supplementary File 4/rpl23/D-rpl23-(rpl23-F)(20220305-R02-B01)(20220304-082-F0305).ab1
- Supplementary File 4/rpl23/D-rpl23-(rpl23-F)(20220305-R02-B01)(20220304-082-F0305).seq
- Supplementary File 4/rpl23/R-rpl23-(rpl23-F)(20220304-C11-B03)(20220304-082).ab1
- Supplementary File 4/rpl23/R-rpl23-(rpl23-F)(20220304-C11-B03)(20220304-082).seq
- Supplementary File 4/rps12/
- Supplementary File 4/rps12/D-rps12-(rps12-F)(20220304-C11-A01)(20220304-082).ab1
- Supplementary File 4/rps12/D-rps12-(rps12-F)(20220304-C11-A01)(20220304-082).seq
- Supplementary File 4/rps12/R-rps12-(rps12-F)(20220304-C11-B01)(20220304-082).ab1
- Supplementary File 4/rps12/R-rps12-(rps12-F)(20220304-C11-B01)(20220304-082).seq
- Supplementary File 4/rps13/
[truncated: 23 more entries]
