# Supplementary material for: Genetic diversity of Coffea arabica L. mitochondrial genomes caused by repeat- mediated recombination and RNA editing
Source: Front Plant Sci. 2023 Oct 11;14:1261012. doi: 10.3389/fpls.2023.1261012 (PMC10598636; doi:10.3389/fpls.2023.1261012)
Supplement: Supplementary file 17 [file DataSheet_1.zip › Supplementary File 1/Mapped to the reference conformation/cf_R1_ma1.fasta]

>R1_major_1_7804_reference
TTTCAGATCATAGAGGTCGGGCTTCAGTCGAACCCCTCCCTTCCACCGATGAAACTACTCTTGCAAAGTCAAAAGGTTCACGTCTTCGTAACTAATCAAAGCATTGGAATGAAACCGTGGGCTTACTGGTATAGATAGCTTGGTTTTTGAATAGATAAGACCTTCCTATGGAGGATCTTAGATCGGGGTGGGCTAAGCTAATCGGAAGGCTTATCCGCACATGATAGCGGCATAAAGTTCCCTGCGGGGCCTTACACACTCAGCTTGCAGGAAACCCGTGTCCTAGGCATATTGAAGATAGTCGCATAAAGGCAGAAGGAGAGAATGCCATGTTTAGATAGATAGGTAAGCGTGTAGGGGAGTCTTACCCACTTTTGACTTGAATGCCTGCAGTCAGGCAGCCTGGATGAACCCTGTAAGGGCCGTTGATGGAAGTTGCCATTAAAAGAAGAAAGAGCTGCTAAGCGCGCTAGTTGAGAGAAACATTTGACGATCTTTCCTATCCCTATTGGCCCTTTTCGAGTTATCTTTCGCTCCTTCACCAAGAATTAGATTATATGAGCAAGTTGACCGCTAAAGAGCTTATTTCGCTTTTCTTGTACCTGACTCGGGTTTCTTTTGAGTAGTATGATTTCCTCAACCAGGACTGGCAGCTTCCACAACTCTTTCAAAGCTAAGTGTAGGTAGCAAAGCTTTCGGCAAGGGAGTGGACTGAAAAAAAGTACACCCATATTTATGTTCCTCCTCCTCCATCTTGGAAGCATTGAAGTCTTGCTCTATCAGCCAAAGAAAGTTATAAAAAGCTTGAGCATCCCCCAATTATATGGCTTGGATTCGGAATGGCCACAGCCCTCTCAAGGATGGCAACCTTGATTCTCAGCTCCTCATTAGTAGCTTTGATCCCCTCTACTTACTTATTCCTTGAGTTATGTCTCCACACGAGCCATCCCCACCTTGACCTCCTCCAAGGCAATCGGCGAATAGGAACACGTAGCAGATGAAGCAGAGAAGCTAGAGAAAGCCCGGGGCAAGAGCAAGGGAATAGGAGTTAGAGTTGGAAAAGACGTATTCCCTATACGAAAGCGGAGACGGCAAGAAAGTATTTAAAGAGGAGTTGGAATCGGCCTTATTAGTTGTAGTAGGAGACGTGGGCACGGAAACTAAGAGAAAAGCAAGCCTCGTACTTGATCCCGGAGCAAAGGATGTTTATTCGCCTTTTCTTTATGCTCGCTTCATTTCATTCCGCTCGTTCGGTATGCCGATATTATCAAACTATCCAAAACGAATTACCTGAAGAGCTAGATTTAGGGAGAATCTATCCAACGAACCCCAACGAGTGTAATACCTGGAGCGAGTCTAAGAGAACTGAGGACAGAGATTAAGGAAACAGACACGGGCCGACCGGATGCCATGCCTTATAAAGAAGAAATCTCCTTTTCTAGGCTACCTAAAACGGCAAAAGCTTAATTACTTGCACCCTTTGCTTCGTCTGCTTTTATCGGTTCAACTTCGAAGTCTTTCCTTCTCTTTTTGTTCAATTCTTCCTCTAAAAGTCCAGTTAACAACAGGGAGCTACGATTTGCTTTTAAGCTTGAGATAATGGCCTTCAGCGGCAACCTATCTTCTTAATTCAGCTTCCGCGCCTGGTGAAGCCAAAAGCCTCTTTCTTACGATCCAGCTACCTATCTAACGAGAACCGCCTCTCTAGCCTACTACCGCGCAAGGGCAAAAGCAGCACCGGCCCCCCCTTTCAGTGGATGAGATTAGGATGAAAAGCAAGTCGATGATGCCATAAGTCAAAGGTGAGGCGAGAGTCCTTCACTGCACTCACTGGAGATGACGCCATGAACCAGTCCATAGGAGCTAGGCAAGGAAGAAGCTTAGCTAGGTGACTTAAAATGCTTCTAACCAGTCTTTCTTTTGGTGGTTAGTTAGCTCGTGTAATAGCACCCGTCCTCCTGTCCTTCCCTTTCCTCTGGCGCAAGGGCAAAAGCTTGCTGCTTTCAGTTCATGTTCTTTGGAAGAGAGTACGCGCTTTCAATCAAAAAAGAAGAAAGAGAGTAGCGAAGGCGACTTGATAGTTGTTATAGTTAGAAGGCAGACCTGAAGAGATAGACTCAGGTAAAGCACCCACACCAACGAGTGTAATACCTGGAGCGAGTCTAAGAGAAGAGCTAGATTCGCCAACTGGCCTTACCCGCCACTTCCCTATTCAAGGAGTTCTAGTCATCCGAACTGATTCGATAGCAGTAGCAGCTCCGAAGATCCCAAGGCTATTTGAGGCCAATTGATAACATCACAGCTGATACGACAGCTTATTCACTTACCAAAGCAATAATAGAAAGAAGCAGTACATGTTCGACCGGTTAGACGTGAAGTCGAACGAGTTGTTTGAAGACCAGAACATTAGCAACTAAGTCTTTACGGTCGAGGGTCGATGTAATTGACGCGAGCTCTCATTCAAGGGCTTACCCTATTCGAGATATCGAGATTGGCATTCCACTTTCGAAAAATAGAGTTCTTCGTAAAGAAGTTCTTTTAGTATGATAAGTAGTTTTATCCATTGAAGTTGAAGTACATAGTTTACCGATTGAAGTTTAGGTAGAAAGCTCCAGTTTTTTTTCTTTTTCTTTACCGCTGCCGGATAAGTTTGCTAACCGTGGCCCTACTCCTTTCATGCCTCACCCCAAAGACATCCACTCTGTAAGGGGATTCTAAGAGAACTCTTGTCTAGGAGTCAAAACGATGTGGAACTTCTATTCTATATCCAAGCTGAGCTCGGACCCTCCTCACTCACGAGTAAGCGGTTTCAACTCTTCCTGGAATCCGTCCACTCAGGGGGTCCCTTACCTAAGGGCCACTTCGTTCACTTGTCTTTAGGCACTCCAAAGGCATAATCAAAAGATAGGCTGATCACCAATTCAACTGCCATTCCAGAGGCTTCTAGAATGCCTTCTTTGGCACTTGAAGCCAATCAACGTATGGAGAAAAACTGCCTCAGTGACCAGGAACGACAGTCGTCTGCTAATCGAAGATGGACATGCAGAAGACTGCGATGCAAGTAACGGGGTACATACAGATGTGTGTAAGGACCAGAACTGCAATTTATCAAGACCTCCATCCCCGTTACCTAAGGACACGGAGATACGCGTTCACGAACTAGCCAATGCCTGCGCACCGATGAAGGATCCCACCAAGGGTGAGACAAGTCTTATGCTTATCTCCTCCGACACAATTCTACCAGCTGTTCAGTGTGGAGGAGAAGCAGGAGTAAACTCTGGCGAATCCCCAATATTGGCCACAGAATGGACCAATTCCTTCATTCAATAGAAGGGCAGACAGATATTGAATTAACGGAAAGGAACTGAACCGAAAATTGCGTATATAGTGGCTCGACGCGGCGATGTACACGTGCCTATAGCATGCAGCTGATAAAGAAGAGAGATAGATATATAGGAAGTGTGCCATCAAAGAAAGCTTTTTAAGCAATGTGACTACTGAGCCTACTAGACAGCTTGGTTTGATAAAAATCCTTTTTTTCCGGCTTTAAAGGATAGGGAGGCTCGTAAATGGTTGCGGTTAGTCACTAGAGGTTAGTAGGTTTCAGTTGTTTAGTCACTGATAAATGAGAGCAGTCACCAACGAGTCCCATCGTAATGACTGGGCGTTAAGCGTCACGAGCTTACGGGAGATAGAGCGAAGCAAGCCTACATAGGGTACAAGATCGAAAAGAATGCATTGCATTCCAAGTGAGATGTCCAAGATCATAAGGAAGGAGGGGAAGAATCGACGAGGAATCTAGAAGAGAAAATCGTGAATGAAAAAGCGTGACGAGAATTCTCAACTCGAGATGTTAGAGGGTGCAAAATCAATGGGTGCCGGAGCTGCTACAATTGCTTCAGCGGGAGCTGCTGTCGGTATTGGAAACGTCCTTAGTTCCTCGATTCATTCCGTGGCGCGAAATCCATCTTTGGCTAAACAATTATTTGGTTATGCCATTTTGGGCTTTGCTCTAACCGAAGCTATTGCATCGTTTGCCCTAATGATGGCATTTTTGATCTCATCCGTATTCCGATTTGATCTCTCTATGAATGGAAAAGGGGGGCTTTTGATCAATAGAACAAGAAGAGGAAGAAAGACAAAACAAAGAGCAATGCCTACATTCCCAGCTAACTTCTCGACGAGTACGAGTAAGATAAGCATCCAACTAGTTTACACCCAGAATGATTGTTTTTTTGTTTTCTTAGGTCTTTTTTTCATTTTTTTTTTCTTTTTTTTTATTTCTCAATTCTATCTGAATTTTATGCAAGGACATAAAAGAAAACGGATTGATTGGAACGATGCCTCAACTTCACGCGAGCCAGGGCCCGCCCAGTCCGGTTCTCCGGAAGACGATGACACCTCTTCAGAGGATGACTCCTCTTCAGAGGATGACTCCTCTTCTGTTGATGACCCCGAAGAAAGGGTACGGCTTCAGAAAGCCATAAGAAAAAAGATAGTAGCTCTTCTAAAGAAATTTTGTTCCACCTATTGCTCAAATATGGGCTTTTGTGGGAAATATTGCTCTCGAGGTAGAGCGGATTTTGATTTCTTGGGGGCGGCGCATGAGATAGCCAAAGAGGAGTTTTTTTATGAGAAGTCCTCAGCCAAGGTAAATGTCCTACGTAAACTTTTTGCTTTTCTGAAGAACTATTCTACCAATAAGACGTGGACAAATAATGACATGAACGCTCATTGGCTCCATGATGTCATGCGGCGAACTCCGCCATCTTCTAAATAACCAAGGCAAAGGTCATCTATTGGCTTTTTTCAGTTTTCCTTCACGGCGAATGAGAGATTTTTCTTTTTATGGCTTTTGATTGCTCGTTTCAATTGTTAGATTTGTTTCTGTTTTGCTTTGTCTGACGAGTAAGAAGGAAGGAGGCTAGTCCCCGAAAATGCCTCCTTTCTTGAAGGTCTTGAAGTTGGGGTTTATGGCTCCTTAGTTCATCTTTTGGTAGAACCAGGCACTTATGCGGTGGGTTCGACTCCCACAGGAGCGAAGATTGCTCGTTATTCCTTTTAGCTGCCCGCTTAGTGAATTGATCTCTTGTTTAGCGAATCGGGAATAAAAGGCCTGGGTCTCTTTTCTTTAAATGCTTTCTCCCGCCACCCGGCTCGTGAGTCTAATTCTGGGGTTCAGGAATAGGGGAAGAGGGAGTCTATTGGTATGGGTCCTAATCGCTCGTAACGATCCTTGCGGATCCCTTCTGTCGTCTCGGTCGTCATCTATCCCCTCTATCGTCTTCGTTCGAATCGGTCGTCTATGATCGTGCCAAAGGGCGGAGCTTTCTTTAAAGCACTAATTACTGGGTGAGCTGATACGAGTAGTTACAAATCGGATGCTACCAAAAAACTCTCTTTATCTTGTCTTCCTTCTCTCAGGACATTCTCTTCTTCTTCTTTAACTATGTTATTTGCTTTCACTAGCACCGGTTAGGAGACCAGTAAGAGCGGATTCTATAACAGTAAGAGTTCCTTCCACTTGGCTCAATAGCCAGAGATGAAAGTAATAGAAGCTTATTCTTTCACACAAGAGCAACCTATTTTTCTGAATGTCCAGCTTATGATGATTCAATTACAACAGCTGCAGCAAAAGTAGAAGGATCAGTCTCCCGACGTACCCAACACCTTCGAAAGAGCTGAGGTAAGGACCCCGATTTCATGATGAACCCTAGACTGAATCCAACCCTGTCATGAAGAAAGCCCTTTGTTACGCACAGGTCGCTTCCTGAAACAGCAGGGATATTCCATCGACCCGACCCCTCATTTTGTCTTGCTTTCTGGCTCGGGAGACGAATGCAGCCCGTAGTTAGTTCATTCAACGGAGAGGGAAAGCTGAATTCACATGTTACCAGAGGAATGCATCGTGTAATAACTAATAAATATGCATATTTCACTTCCATGGGAAGAATCGATCGAAATGAATCTGTACGATAAAGACTTTTTAGTCGAATGAGACCCCTCCTCCGGGATAGAATAAATCCTAAGTGCCTTCTTGTGGCTTTGGGGTATCTGAACCCAGTTGGCATTCTTGTTCGGATGCTTGAATCGAACTCATCTGTTTATTCATTCAATTCACAGTCACAAAGAGACAGAAAAGGAAGGGCTTCTATTGGAATCCCCATCTAATTTCTCATAAAAGTAGGACAAAAGAAAACTGGATTTCGCCTTTTTGGATTGATGATTCCCTTGCAGAAGCACCCTTACTCCTATGAGAGTGATGGTTCCCCTTTCTTTCTTGTACCGAGGTTAAGGGTTCGGTAGAGTCACTTCCACCCCGGAACTAGTCCCGATGGAAGACCAGAAGACTTTGACGAACCTTGAGCTCTAAAGCTCTCCAACAGCTCTAACAATGAATGGAGACTTCCAACCTAGATGATGCCCTCCTGTCTACAAAAGGCTTTGAGCCACTCTCAGGTTAAAGGGATATTACACCTCTTCCCCAGGAACTCTAAATGATTCACCCGGAAAACACATAGTAGATGCTGAGGGAGCTAAAGACAGAGCCTGGGAGTTCCGGTCCGCTGATTGGTAGATGGAAGTCTTTTCCTGAGGCCAAGACATATATAGCTATTTGCTAATCGAGGGCTTCACTTCCCTGCTCTGGTTCAAGACTAGCTAGGTATCCTCCTCAATATCGTTACCACACTAGCTTGAATAGTCTCAGAGCTTGGCTACGATTGCCTCGAAGGAATGCAGAGCTGTCTTATAGTAGCGAGCACTCCCTTTATGAACCAACAATCAGAAGACAGAAAGAAAGCAAAAGGAGAAGGAAGAGAAGGGACTAATAGATGTTATCCTACTAGCAGTGACTAGAAGGAAGGGAGCCAAGTCACTAACTAGAGGAAGGGTCTACGATTGCCGGGTCGTGTTCGTGAACCAATAAAGAACTTTTAGAATTGACTCCTCGGAAATTACTGAAAGACTAGCCTACGACCCCTCACAGAAAAAGGGTCTCTGCTTAAAGGAATTTCAGATAAGTCTTTGGGCGTACTTTGACGAGGGGTGACAACTCCTTCTTTCTATTCTATAGAAGCGCCAATAAAAGATATAAAAATAGAGGGATTCTTAGTCCGCGTAGTTTCAAAGAATTAAATTCATAAGCGATCCCCTCCCTGTCTTCTTTCTGGAGGCTTACGGTAATCGTCCGTCCATCAGCCCGAAACCGAGTGAGCATCTTTCTGCCCTAAAGAAAGAGTATAGTGCTCGTCTTTTGATAAGAGTATTCCATACTATCTGCTGGAAAGTTTTCAACGTCCACCTTATTCAACTACGGGAATTTCTTCTGGTTCGCTACTATCTGAGCCTACAGCTCACGACTGACCTTGAACTGGCCAAAAGCTTTCTATTTTAACGGAATTCCACAATTGCATTACCTTCGGCTGCACTTCCTTATCTGTATTCCTGGGCGGGCGTAGAAACCCCTGCTTGAACATGAGCTAGGGACCCAGCTCCCTCCCCCACGCCCACTCACGGAAGTGTTTGGCTAAAAATCGCACGGATTGAATCTTCTTCAAGAAGGGGGATTCCCCCTTTTTAATTCCTTTCCCCGCCAACACGCTGTCCTTCATTGCTATGTTCCTTAGTACCCTCTTCAATCTATTCCCCTGCTTGCCTTGGTCCTCAGTCAACGGGATCGGGGACTGGACGTTTTACTTCAAGGCCTCTTTAACTAGGGTCAATGCTGCTTTTAAGCTTAAGAGAATGCTTTTGGCTCCGCCTAGCCTTAAAGCAAAGGGTCATACTGTTCTCACTCCATTGCCATTTCTTCGGTCTCTTCTTCAGAGTTAAGCTAGCCACTCTCAATTAGTGGAGTGGGTAACTCGCTTCGGCTGCTTCCATTGATGGAGGCCTGGCCTTATGATAGGATAAAAGACAAGCGAATACTAATCCCCCTTTGGGGGCTGGGCAGCCACCATATACACCTCCTCACACTCTTATCGATCCAGCCGACGGATGCCTGTTCCGCTAAATCACCCTACCTTTCTAACTCGTCTTAAGAACTCCGCCTATCCGTGGGCATTTACCAGTGGTTTTGGTTTTGTCTCAAAATCCCTTTCTTCTCGGTTTCTCCCCCTTTTAAAGGGGCAAGATGTCAAAATTACAGAAAGATGTCCGATTGCGATACACAATATAAGTCATTAGCGATAGTCGACTACGTAGGCGCTTAGAGAGGGGAAGAGCGGCGTAGAGGAGAGATCTTTACTATTGGGATATCAAGAAGATTCCGATTTTGCGTATGACTCTTAAAGTTACTGTATTGCTAAGAGTTGCCGGCGAAGGGAAGTTTGACTTTGAAAGAAGCCACTTTCACCTTGAAAGCCACTAGACTTCTTCCCCGAACCCGTGCATGCATGGTTTGGCCGGAATGGAACACTTTTTCCTAAAGGAGTTGGAGCCCTTGCCTTTTCCGGGACTTAAAGAATGGAAAAAAGTCTGTTTTCAAGGATAGCGGGTAAGCAGGAAATCCCCTAGATCTGATCTCGGATCTTGCCGGGTTAAGCACGCTAATTAGAAGGCCCTTTGCTATCAATAAGAAGGAAAAGCGGGATACGGTCTTACTAGTGCTAACTGGAACGGAGCTTCTCAAAGCCCTTATTCAATTGAGCCTAACAGCTCACCTTCGCCTATTATTCCACCCAATGAGCAAAGAGAACAGCGGATTCTCGATGGTTGAACAGAAGAGAGACAGGGCAAGCAATTGATCCATACCAGCCGGTTCCCACCGCTAGACGAGGATCGGCCCACCAGCAGGGGAATGACTTTGACCTCGAGCCTGTCCTACTTATTCTTCTTTTCCCGTTCCTGACCCTGAGTGTAGAGGGGTTAGCCTTGAGCTAGGTCTTGATTGTTTATTCCATTTTGTCAGTTCAAGTACTGGAATGGGAGTTACGGATATTCATTCCTAAACTATGTCACCGATTGGTTAACTGATCCCCCTAACAATAGCAAGAACAGCTACCGACACCGACTCTATCTTAACGACCGGTAAAGCCCTCTCTCTAGGATATGGCACATCACTGCTCGGAGAGGAATTCTTTCTTCTCTTCTCTTACCCGCAGGCGTCTACGTCTAAGCTCTCAAGGACTCGGATTAGTCAACAGAAAAGAAATTCAAGGTAACTCGAGCGATGAACCTCGCCAAATGCTCTTATGGGTCACCCATCTTTTAGGTTCAATTTGGGCAAGATGTATCCCGCAGGGTATGGCTCGTAGTAACCTCTGTAAGATTAAGATAAGGAGGATAATAAGGTAGGTAAACCTTTCACCATTCTTTTATTTTATAATGGTACCTTAAAGTAATTAGGTCTCTTCTTCCTTATCGGGCACTCCCACAAGAGAGAATTCTTTTTAGCCTCCTCGCTCCTGTGCTTTTGAGTGAACGAACCGAACCAAAGGAAAGAGATTCAACCTCCCCGACCTCAAGATATAGATGAAAGCGCGGCTTCGAATATGAGTTGTATTTGATTCAAAATACGATATTTAGATTTAGATATGAGAGAATTAAATACGATATAAAGATTTCAATTCCTTGAAGCGGATTCGATGTTTCTACCACCGAATGGTAGCCTTGAAAGGGCATAGAAAGAAAACGTGAACGTGGCTCAAGCTAAAGACGCGGGTCTCTCTTCGGGAATGAATCGGATAGTTTGATAATTGGTATTCTGCTCGTTGGTGCAACGTAATCCCTTTAAGCAGCGTCTTCAAGAACACTTTTTAGGAATAGGAGGAAAGAACATTCTAATATAGGGCTTCGGCTCTC
>Contig_1
AGGATGGCAACCTTGATTCTCAGCTCCTCATTAGTAGCTTTGATCCCCTCTACTTACTTATTCCTTGAGTTATGTCTCC
ACACGAGCCATCCCCACCTTGACCTCCTCCAAGGCAATCGGCGAATAGGAACACGTAGCAGATGAAGCAGAGAAGCTAG
AGAAAGCCCGGGGCAAGAGCAAGGGAATAGGAGTTAGAGTTGGAAAAGACGTATTCCCTATACGAAAGCGGAGACGGCA
AGAAAGTATTTAAAGAGGAGTTGGAATCGGCCTTATTAGTTGTAGTAGGAGACGTGGGCACGGAAACTAAGAGAAAAGC
AAGCCTCGTACTTGATCCCGGAGCAAAGGATGTTTATTCGCCTTTTCTTTATGCTCGCTTCATTTCATTCCGCTCGTTC
GGTATGCCGATATTATCAAACTATCCAAAACGAATTACCTGAAGAGCTAGATTTAGGGAGAATCTATCCAACGAACCCC
AACGAGTGTAATACCTGGAGCGAGTCTAAGAGAACTGAGGACAGAGATTAAGGAAACAGACACGGGCCGACCGGATGCC
ATGCCTTATAAAGAAGAAATCTCCTTTTCTAGGCTACCTAAAACGGCAAAAGCTTAATTACTTGCACCCTTTGCTTCGT
CTGCTTT
