# Supplementary material for: Genetic diversity of Coffea arabica L. mitochondrial genomes caused by repeat- mediated recombination and RNA editing
Source: Front Plant Sci. 2023 Oct 11;14:1261012. doi: 10.3389/fpls.2023.1261012 (PMC10598636; doi:10.3389/fpls.2023.1261012)
Supplement: Supplementary file 17 [file DataSheet_1.zip › Supplementary File 1/Mapped to the reference conformation/cf_R1_ma1_mafft.fasta]

>R1_major_1_7804_reference
tttcagatcatagaggtcgggcttcagtcgaacccctcccttccaccgatgaaactactc
ttgcaaagtcaaaaggttcacgtcttcgtaactaatcaaagcattggaatgaaaccgtgg
gcttactggtatagatagcttggtttttgaatagataagaccttcctatggaggatctta
gatcggggtgggctaagctaatcggaaggcttatccgcacatgatagcggcataaagttc
cctgcggggccttacacactcagcttgcaggaaacccgtgtcctaggcatattgaagata
gtcgcataaaggcagaaggagagaatgccatgtttagatagataggtaagcgtgtagggg
agtcttacccacttttgacttgaatgcctgcagtcaggcagcctggatgaaccctgtaag
ggccgttgatggaagttgccattaaaagaagaaagagctgctaagcgcgctagttgagag
aaacatttgacgatctttcctatccctattggcccttttcgagttatctttcgctccttc
accaagaattagattatatgagcaagttgaccgctaaagagcttatttcgcttttcttgt
acctgactcgggtttcttttgagtagtatgatttcctcaaccaggactggcagcttccac
aactctttcaaagctaagtgtaggtagcaaagctttcggcaagggagtggactgaaaaaa
agtacacccatatttatgttcctcctcctccatcttggaagcattgaagtcttgctctat
cagccaaagaaagttataaaaagcttgagcatcccccaattatatggcttggattcggaa
tggccacagccctctcaaggatggcaaccttgattctcagctcctcattagtagctttga
tcccctctacttacttattccttgagttatgtctccacacgagccatccccaccttgacc
tcctccaaggcaatcggcgaataggaacacgtagcagatgaagcagagaagctagagaaa
gcccggggcaagagcaagggaataggagttagagttggaaaagacgtattccctatacga
aagcggagacggcaagaaagtatttaaagaggagttggaatcggccttattagttgtagt
aggagacgtgggcacggaaactaagagaaaagcaagcctcgtacttgatcccggagcaaa
ggatgtttattcgccttttctttatgctcgcttcatttcattccgctcgttcggtatgcc
gatattatcaaactatccaaaacgaattacctgaagagctagatttagggagaatctatc
caacgaaccccaacgagtgtaatacctggagcgagtctaagagaactgaggacagagatt
aaggaaacagacacgggccgaccggatgccatgccttataaagaagaaatctccttttct
aggctacctaaaacggcaaaagcttaattacttgcaccctttgcttcgtctgcttttatc
ggttcaacttcgaagtctttccttctctttttgttcaattcttcctctaaaagtccagtt
aacaacagggagctacgatttgcttttaagcttgagataatggccttcagcggcaaccta
tcttcttaattcagcttccgcgcctggtgaagccaaaagcctctttcttacgatccagct
acctatctaacgagaaccgcctctctagcctactaccgcgcaagggcaaaagcagcaccg
gccccccctttcagtggatgagattaggatgaaaagcaagtcgatgatgccataagtcaa
aggtgaggcgagagtccttcactgcactcactggagatgacgccatgaaccagtccatag
gagctaggcaaggaagaagcttagctaggtgacttaaaatgcttctaaccagtctttctt
ttggtggttagttagctcgtgtaatagcacccgtcctcctgtccttccctttcctctggc
gcaagggcaaaagcttgctgctttcagttcatgttctttggaagagagtacgcgctttca
atcaaaaaagaagaaagagagtagcgaaggcgacttgatagttgttatagttagaaggca
gacctgaagagatagactcaggtaaagcacccacaccaacgagtgtaatacctggagcga
gtctaagagaagagctagattcgccaactggccttacccgccacttccctattcaaggag
ttctagtcatccgaactgattcgatagcagtagcagctccgaagatcccaaggctatttg
aggccaattgataacatcacagctgatacgacagcttattcacttaccaaagcaataata
gaaagaagcagtacatgttcgaccggttagacgtgaagtcgaacgagttgtttgaagacc
agaacattagcaactaagtctttacggtcgagggtcgatgtaattgacgcgagctctcat
tcaagggcttaccctattcgagatatcgagattggcattccactttcgaaaaatagagtt
cttcgtaaagaagttcttttagtatgataagtagttttatccattgaagttgaagtacat
agtttaccgattgaagtttaggtagaaagctccagttttttttctttttctttaccgctg
ccggataagtttgctaaccgtggccctactcctttcatgcctcaccccaaagacatccac
tctgtaaggggattctaagagaactcttgtctaggagtcaaaacgatgtggaacttctat
tctatatccaagctgagctcggaccctcctcactcacgagtaagcggtttcaactcttcc
tggaatccgtccactcagggggtcccttacctaagggccacttcgttcacttgtctttag
gcactccaaaggcataatcaaaagataggctgatcaccaattcaactgccattccagagg
cttctagaatgccttctttggcacttgaagccaatcaacgtatggagaaaaactgcctca
gtgaccaggaacgacagtcgtctgctaatcgaagatggacatgcagaagactgcgatgca
agtaacggggtacatacagatgtgtgtaaggaccagaactgcaatttatcaagacctcca
tccccgttacctaaggacacggagatacgcgttcacgaactagccaatgcctgcgcaccg
atgaaggatcccaccaagggtgagacaagtcttatgcttatctcctccgacacaattcta
ccagctgttcagtgtggaggagaagcaggagtaaactctggcgaatccccaatattggcc
acagaatggaccaattccttcattcaatagaagggcagacagatattgaattaacggaaa
ggaactgaaccgaaaattgcgtatatagtggctcgacgcggcgatgtacacgtgcctata
gcatgcagctgataaagaagagagatagatatataggaagtgtgccatcaaagaaagctt
tttaagcaatgtgactactgagcctactagacagcttggtttgataaaaatccttttttt
ccggctttaaaggatagggaggctcgtaaatggttgcggttagtcactagaggttagtag
gtttcagttgtttagtcactgataaatgagagcagtcaccaacgagtcccatcgtaatga
ctgggcgttaagcgtcacgagcttacgggagatagagcgaagcaagcctacatagggtac
aagatcgaaaagaatgcattgcattccaagtgagatgtccaagatcataaggaaggaggg
gaagaatcgacgaggaatctagaagagaaaatcgtgaatgaaaaagcgtgacgagaattc
tcaactcgagatgttagagggtgcaaaatcaatgggtgccggagctgctacaattgcttc
agcgggagctgctgtcggtattggaaacgtccttagttcctcgattcattccgtggcgcg
aaatccatctttggctaaacaattatttggttatgccattttgggctttgctctaaccga
agctattgcatcgtttgccctaatgatggcatttttgatctcatccgtattccgatttga
tctctctatgaatggaaaaggggggcttttgatcaatagaacaagaagaggaagaaagac
aaaacaaagagcaatgcctacattcccagctaacttctcgacgagtacgagtaagataag
catccaactagtttacacccagaatgattgtttttttgttttcttaggtctttttttcat
tttttttttctttttttttatttctcaattctatctgaattttatgcaaggacataaaag
aaaacggattgattggaacgatgcctcaacttcacgcgagccagggcccgcccagtccgg
ttctccggaagacgatgacacctcttcagaggatgactcctcttcagaggatgactcctc
ttctgttgatgaccccgaagaaagggtacggcttcagaaagccataagaaaaaagatagt
agctcttctaaagaaattttgttccacctattgctcaaatatgggcttttgtgggaaata
ttgctctcgaggtagagcggattttgatttcttgggggcggcgcatgagatagccaaaga
ggagtttttttatgagaagtcctcagccaaggtaaatgtcctacgtaaactttttgcttt
tctgaagaactattctaccaataagacgtggacaaataatgacatgaacgctcattggct
ccatgatgtcatgcggcgaactccgccatcttctaaataaccaaggcaaaggtcatctat
tggcttttttcagttttccttcacggcgaatgagagatttttctttttatggcttttgat
tgctcgtttcaattgttagatttgtttctgttttgctttgtctgacgagtaagaaggaag
gaggctagtccccgaaaatgcctcctttcttgaaggtcttgaagttggggtttatggctc
cttagttcatcttttggtagaaccaggcacttatgcggtgggttcgactcccacaggagc
gaagattgctcgttattccttttagctgcccgcttagtgaattgatctcttgtttagcga
atcgggaataaaaggcctgggtctcttttctttaaatgctttctcccgccacccggctcg
tgagtctaattctggggttcaggaataggggaagagggagtctattggtatgggtcctaa
tcgctcgtaacgatccttgcggatcccttctgtcgtctcggtcgtcatctatcccctcta
tcgtcttcgttcgaatcggtcgtctatgatcgtgccaaagggcggagctttctttaaagc
actaattactgggtgagctgatacgagtagttacaaatcggatgctaccaaaaaactctc
tttatcttgtcttccttctctcaggacattctcttcttcttctttaactatgttatttgc
tttcactagcaccggttaggagaccagtaagagcggattctataacagtaagagttcctt
ccacttggctcaatagccagagatgaaagtaatagaagcttattctttcacacaagagca
acctatttttctgaatgtccagcttatgatgattcaattacaacagctgcagcaaaagta
gaaggatcagtctcccgacgtacccaacaccttcgaaagagctgaggtaaggaccccgat
ttcatgatgaaccctagactgaatccaaccctgtcatgaagaaagccctttgttacgcac
aggtcgcttcctgaaacagcagggatattccatcgacccgacccctcattttgtcttgct
ttctggctcgggagacgaatgcagcccgtagttagttcattcaacggagagggaaagctg
aattcacatgttaccagaggaatgcatcgtgtaataactaataaatatgcatatttcact
tccatgggaagaatcgatcgaaatgaatctgtacgataaagactttttagtcgaatgaga
cccctcctccgggatagaataaatcctaagtgccttcttgtggctttggggtatctgaac
ccagttggcattcttgttcggatgcttgaatcgaactcatctgtttattcattcaattca
cagtcacaaagagacagaaaaggaagggcttctattggaatccccatctaatttctcata
aaagtaggacaaaagaaaactggatttcgcctttttggattgatgattcccttgcagaag
cacccttactcctatgagagtgatggttcccctttctttcttgtaccgaggttaagggtt
cggtagagtcacttccaccccggaactagtcccgatggaagaccagaagactttgacgaa
ccttgagctctaaagctctccaacagctctaacaatgaatggagacttccaacctagatg
atgccctcctgtctacaaaaggctttgagccactctcaggttaaagggatattacacctc
ttccccaggaactctaaatgattcacccggaaaacacatagtagatgctgagggagctaa
agacagagcctgggagttccggtccgctgattggtagatggaagtcttttcctgaggcca
agacatatatagctatttgctaatcgagggcttcacttccctgctctggttcaagactag
ctaggtatcctcctcaatatcgttaccacactagcttgaatagtctcagagcttggctac
gattgcctcgaaggaatgcagagctgtcttatagtagcgagcactccctttatgaaccaa
caatcagaagacagaaagaaagcaaaaggagaaggaagagaagggactaatagatgttat
cctactagcagtgactagaaggaagggagccaagtcactaactagaggaagggtctacga
ttgccgggtcgtgttcgtgaaccaataaagaacttttagaattgactcctcggaaattac
tgaaagactagcctacgacccctcacagaaaaagggtctctgcttaaaggaatttcagat
aagtctttgggcgtactttgacgaggggtgacaactccttctttctattctatagaagcg
ccaataaaagatataaaaatagagggattcttagtccgcgtagtttcaaagaattaaatt
cataagcgatcccctccctgtcttctttctggaggcttacggtaatcgtccgtccatcag
cccgaaaccgagtgagcatctttctgccctaaagaaagagtatagtgctcgtcttttgat
aagagtattccatactatctgctggaaagttttcaacgtccaccttattcaactacggga
atttcttctggttcgctactatctgagcctacagctcacgactgaccttgaactggccaa
aagctttctattttaacggaattccacaattgcattaccttcggctgcacttccttatct
gtattcctgggcgggcgtagaaacccctgcttgaacatgagctagggacccagctccctc
ccccacgcccactcacggaagtgtttggctaaaaatcgcacggattgaatcttcttcaag
aagggggattccccctttttaattcctttccccgccaacacgctgtccttcattgctatg
ttccttagtaccctcttcaatctattcccctgcttgccttggtcctcagtcaacgggatc
ggggactggacgttttacttcaaggcctctttaactagggtcaatgctgcttttaagctt
aagagaatgcttttggctccgcctagccttaaagcaaagggtcatactgttctcactcca
ttgccatttcttcggtctcttcttcagagttaagctagccactctcaattagtggagtgg
gtaactcgcttcggctgcttccattgatggaggcctggccttatgataggataaaagaca
agcgaatactaatccccctttgggggctgggcagccaccatatacacctcctcacactct
tatcgatccagccgacggatgcctgttccgctaaatcaccctacctttctaactcgtctt
aagaactccgcctatccgtgggcatttaccagtggttttggttttgtctcaaaatccctt
tcttctcggtttctcccccttttaaaggggcaagatgtcaaaattacagaaagatgtccg
attgcgatacacaatataagtcattagcgatagtcgactacgtaggcgcttagagagggg
aagagcggcgtagaggagagatctttactattgggatatcaagaagattccgattttgcg
tatgactcttaaagttactgtattgctaagagttgccggcgaagggaagtttgactttga
aagaagccactttcaccttgaaagccactagacttcttccccgaacccgtgcatgcatgg
tttggccggaatggaacactttttcctaaaggagttggagcccttgccttttccgggact
taaagaatggaaaaaagtctgttttcaaggatagcgggtaagcaggaaatcccctagatc
tgatctcggatcttgccgggttaagcacgctaattagaaggccctttgctatcaataaga
aggaaaagcgggatacggtcttactagtgctaactggaacggagcttctcaaagccctta
ttcaattgagcctaacagctcaccttcgcctattattccacccaatgagcaaagagaaca
gcggattctcgatggttgaacagaagagagacagggcaagcaattgatccataccagccg
gttcccaccgctagacgaggatcggcccaccagcaggggaatgactttgacctcgagcct
gtcctacttattcttcttttcccgttcctgaccctgagtgtagaggggttagccttgagc
taggtcttgattgtttattccattttgtcagttcaagtactggaatgggagttacggata
ttcattcctaaactatgtcaccgattggttaactgatccccctaacaatagcaagaacag
ctaccgacaccgactctatcttaacgaccggtaaagccctctctctaggatatggcacat
cactgctcggagaggaattctttcttctcttctcttacccgcaggcgtctacgtctaagc
tctcaaggactcggattagtcaacagaaaagaaattcaaggtaactcgagcgatgaacct
cgccaaatgctcttatgggtcacccatcttttaggttcaatttgggcaagatgtatcccg
cagggtatggctcgtagtaacctctgtaagattaagataaggaggataataaggtaggta
aacctttcaccattcttttattttataatggtaccttaaagtaattaggtctcttcttcc
ttatcgggcactcccacaagagagaattctttttagcctcctcgctcctgtgcttttgag
tgaacgaaccgaaccaaaggaaagagattcaacctccccgacctcaagatatagatgaaa
gcgcggcttcgaatatgagttgtatttgattcaaaatacgatatttagatttagatatga
gagaattaaatacgatataaagatttcaattccttgaagcggattcgatgtttctaccac
cgaatggtagccttgaaagggcatagaaagaaaacgtgaacgtggctcaagctaaagacg
cgggtctctcttcgggaatgaatcggatagtttgataattggtattctgctcgttggtgc
aacgtaatccctttaagcagcgtcttcaagaacactttttaggaataggaggaaagaaca
ttctaatatagggcttcggctctc
>Contig_1
------------------------------------------------------------
------------------------------------------------------------
------------------------------------------------------------
------------------------------------------------------------
------------------------------------------------------------
------------------------------------------------------------
------------------------------------------------------------
------------------------------------------------------------
------------------------------------------------------------
------------------------------------------------------------
------------------------------------------------------------
------------------------------------------------------------
------------------------------------------------------------
------------------------------------------------------------
-----------------aggatggcaaccttgattctcagctcctcattagtagctttga
tcccctctacttacttattccttgagttatgtctccacacgagccatccccaccttgacc
tcctccaaggcaatcggcgaataggaacacgtagcagatgaagcagagaagctagagaaa
gcccggggcaagagcaagggaataggagttagagttggaaaagacgtattccctatacga
aagcggagacggcaagaaagtatttaaagaggagttggaatcggccttattagttgtagt
aggagacgtgggcacggaaactaagagaaaagcaagcctcgtacttgatcccggagcaaa
ggatgtttattcgccttttctttatgctcgcttcatttcattccgctcgttcggtatgcc
gatattatcaaactatccaaaacgaattacctgaagagctagatttagggagaatctatc
caacgaaccccaacgagtgtaatacctggagcgagtctaagagaactgaggacagagatt
aaggaaacagacacgggccgaccggatgccatgccttataaagaagaaatctccttttct
aggctacctaaaacggcaaaagcttaattacttgcaccctttgcttcgtctgcttt----
------------------------------------------------------------
------------------------------------------------------------
------------------------------------------------------------
------------------------------------------------------------
------------------------------------------------------------
------------------------------------------------------------
------------------------------------------------------------
------------------------------------------------------------
------------------------------------------------------------
------------------------------------------------------------
------------------------------------------------------------
------------------------------------------------------------
------------------------------------------------------------
------------------------------------------------------------
------------------------------------------------------------
------------------------------------------------------------
------------------------------------------------------------
------------------------------------------------------------
------------------------------------------------------------
------------------------------------------------------------
------------------------------------------------------------
------------------------------------------------------------
------------------------------------------------------------
------------------------------------------------------------
------------------------------------------------------------
------------------------------------------------------------
------------------------------------------------------------
------------------------------------------------------------
------------------------------------------------------------
------------------------------------------------------------
------------------------------------------------------------
------------------------------------------------------------
------------------------------------------------------------
------------------------------------------------------------
------------------------------------------------------------
------------------------------------------------------------
------------------------------------------------------------
------------------------------------------------------------
------------------------------------------------------------
------------------------------------------------------------
------------------------------------------------------------
------------------------------------------------------------
------------------------------------------------------------
------------------------------------------------------------
------------------------------------------------------------
------------------------------------------------------------
------------------------------------------------------------
------------------------------------------------------------
------------------------------------------------------------
------------------------------------------------------------
------------------------------------------------------------
------------------------------------------------------------
------------------------------------------------------------
------------------------------------------------------------
------------------------------------------------------------
------------------------------------------------------------
------------------------------------------------------------
------------------------------------------------------------
------------------------------------------------------------
------------------------------------------------------------
------------------------------------------------------------
------------------------------------------------------------
------------------------------------------------------------
------------------------------------------------------------
------------------------------------------------------------
------------------------------------------------------------
------------------------------------------------------------
------------------------------------------------------------
------------------------------------------------------------
------------------------------------------------------------
------------------------------------------------------------
------------------------------------------------------------
------------------------------------------------------------
------------------------------------------------------------
------------------------------------------------------------
------------------------------------------------------------
------------------------------------------------------------
------------------------------------------------------------
------------------------------------------------------------
------------------------------------------------------------
------------------------------------------------------------
------------------------------------------------------------
------------------------------------------------------------
------------------------------------------------------------
------------------------------------------------------------
------------------------------------------------------------
------------------------------------------------------------
------------------------------------------------------------
------------------------------------------------------------
------------------------------------------------------------
------------------------------------------------------------
------------------------------------------------------------
------------------------------------------------------------
------------------------------------------------------------
------------------------------------------------------------
------------------------------------------------------------
------------------------------------------------------------
------------------------------------------------------------
------------------------------------------------------------
------------------------------------------------------------
------------------------------------------------------------
------------------------------------------------------------
------------------------------------------------------------
------------------------------------------------------------
------------------------------------------------------------
------------------------------------------------------------
------------------------------------------------------------
------------------------------------------------------------
------------------------------------------------------------
------------------------------------------------------------
------------------------------------------------------------
------------------------------------------------------------
------------------------------------------------------------
------------------------------------------------------------
------------------------------------------------------------
------------------------------------------------------------
------------------------------------------------------------
------------------------------------------------------------
------------------------------------------------------------
------------------------------------------------------------
------------------------------------------------------------
------------------------------------------------------------
------------------------------------------------------------
------------------------------------------------------------
------------------------------------------------------------
------------------------------------------------------------
------------------------------------------------------------
------------------------------------------------------------
------------------------------------------------------------
------------------------------------------------------------
------------------------------------------------------------
------------------------------------------------------------
------------------------------------------------------------
------------------------------------------------------------
------------------------------------------------------------
------------------------------------------------------------
------------------------------------------------------------
------------------------------------------------------------
------------------------
