# Supplementary material for: Genetic diversity of Coffea arabica L. mitochondrial genomes caused by repeat- mediated recombination and RNA editing
Source: Front Plant Sci. 2023 Oct 11;14:1261012. doi: 10.3389/fpls.2023.1261012 (PMC10598636; doi:10.3389/fpls.2023.1261012)
Supplement: Supplementary file 17 [file DataSheet_1.zip › Supplementary File 1/Mapped to the reference conformation/cf_R1_ma2.fasta]

>R1_major_2_7804_reference
AGGATAGGCTGAAACATGGCAGGATTGATTGTAGTTCGCTTCGGATGCCATTTGACAACAAATCGGTAAGTCGTAGATCCCGCTTCGGATGCCATTTGGATGGCCTCCTCGCTAAAGGTTGGAGTGACTGTACCTATTCGTTTCGTTTACGTGGCCTCTGCTATGAGGGAATCCCCGCCTTCTTTTGATAATGGAGGAAGCGTAGGTACCAATTCGTTGAAATAGTCAACTTCTATCACTCCTCTCCTCTTTCTTTCTTTGCTGCAATAGATGAGATTGGGATTGGCCTAGTTCCAATCCTTTTAGAAAAGCCCGTCTTTGCATAACTGCAATTTCCTTTCCTTTAGTTCAAGCGGCATCAACTCTAGAATCGTTTTGCCCAGCCCTCTCTTCAATCCTTCTCTTTCGGAGTGGAGCACTCCTGTTTGTTCCTTTCTAATAAAAGCTTGGTACGTGTTCTGAGCGAGCCTTCGCGTGACGTGAACGGTACCTATGAAGTGGAATCCGTCTGTCTTGTCTTCCACCTCATAAGGGAGTTGCGTTCCGAGGGACTCAAAATCTCCAATGCTATTGTCAAGCTTGGACATACTTAACACTGACCCAATTGAGACCGTGGCCACACCTTGATAAAAACAGTGATGACTTGGATAAATCACCCTGGATACGTGGCTCTTCGATGGGGGAAGAAAGCTTTCAAGCTAGTCGTCTGAGTGTGTGGTGTGTAGTGGATTAGCAGATTGCGGTAGGTAGTTCGAATGGGCTTCTTTCTGCCTTAAGCCTTGCTTGGTTGGCGCTTGCTCAGCTCTAGCTTATCCTGCGCCTTCCTTTTATTAGATTCTTTTTGGGTGCTATATGAAGCTACCTTCCGAAAGGTAATCCCATACGCTTCGGATGCCATCCATCGATACCAGATGAGAGATTCTAGAACGAAGACGCGGATTCCCTCAGAAAGAGATTTAGGGAAGTAGTTATGGGGGGCAAGTCGGGGCTTTCTCCCTAAAAGCAGAGAAGCTAGAGAAAGCCCGGGGCAAGAGCAAGGGAATAGGAGTTAGAGTTGGAAAAGACGTATTCCCTATACGAAAGCGGAGACGGCAAGAAAGTATTTAAAGAGGAGTTGGAATCGGCCTTATTAGTTGTAGTAGGAGACGTGGGCACGGAAACTAAGAGAAAAGCAAGCCTCGTACTTGATCCCGGAGCAAAGGATGTTTATTCGCCTTTTCTTTATGCTCGCTTCATTTCATTCCGCTCGTTCGGTATGCCGATATTATCAAACTATCCAAAACGAATTACCTGAAGAGCTAGATTTAGGGAGAATCTATCCAACGAACCCCAACGAGTGTAATACCTGGAGCGAGTCTAAGAGAACTGAGGACAGAGATTAAGGAAACAGACACGGGCCGACCGGATGCCATGCCTTATAAAGAAGAAATCTCCTTTTCTAGGCTACCTAAAACGGCAAAAGCTTAATTACTTGCACCCTTTGCTTCGTCTGCTTTTATCGGTTCAACTTCGAAGTCTTTCCTTCTCTTTTTGTTCAATTCTTCCTCTAAAAGTCCAGTTAACAACAGGGAGCTACGATTTGCTTTTAAGCTTGAGATAATGGCCTTCAGCGGCAACCTATCTTCTTAATTCAGCTTCCGCGCCTGGTGAAGCCAAAAGCCTCTTTCTTACGATCCAGCTACCTATCTAACGAGAACCGCCTCTCTAGCCTACTACCGCGCAAGGGCAAAAGCAGCACCGGCCCCCCCTTTCAGTGGATGAGATTAGGATGAAAAGCAAGTCGATGATGCCATAAGTCAAAGGTGAGGCGAGAGTCCTTCACTGCACTCACTGGAGATGACGCCATGAACCAGTCCATAGGAGCTAGGCAAGGAAGAAGCTTAGCTAGGTGACTTAAAATGCTTCTAACCAGTCTTTCTTTTGGTGGTTAGTTAGCTCGTGTAATAGCACCCGTCCTCCTGTCCTTCCCTTTCCTCTGGCGCAAGGGCAAAAGCTTGCTGCTTTCAGTTCATGTTCTTTGGAAGAGAGTACGCGCTTTCAATCAAAAAAGAAGAAAGAGAGTAGCGAAGGCGACTTGATAGTTGTTATAGTTAGAAGGCAGACCTGAAGAGATAGACTCAGGTAAAGCACCCACACCAACGAGTGTAATACCTGGAGCGAGTCTAAGAGAAGAGCTAGATTCGCCAACTGGCCTTACCCGCCACTTCCCTATTCAAGGAGTTCTAGTCATCCGAACTGATTCGATAGCAGTAGCAGCTCCGAAGATCCCAAGGCTATTTGAGGCCAATTGATAACATCACAGCTGATACGACAGCTTATTCACTTACCAAAGCAATAATAGAAAGAAGCAGTACATGTTCGACCGGTTAGACGTGAAGTCGAACGAGTTGTTTGAAGACCAGAACATTAGCAACTAAGTCTTTACGGTCGAGGGTCGATGTAATTGACGCGAGCTCTCATTCAAGGGCTTACCCTATTCGAGATATCGAGATTGGCATTCCACTTTCGAAAAATAGAGTTCTTCGTAAAGAAGTTCTTTTAGTATGATAAGTAGTTTTATCCATTGAAGTTGAAGTACATAGTTTACCGATTGAAGTTTAGGTAGAAAGCTCCAGTTTTTTTTCTTTTTCTTTACCGCTGCCGGATAAGTTTGCTAACCGTGGCCCTACTCCTTTCATGCCTCACCCCAAAGACATCCACTCTGTAAGGGGATTCTAAGAGAACTCTTGTCTAGGAGTCAAAACGATGTGGAACTTCTATTCTATATCCAAGCTGAGCTCGGACCCTCCTCACTCACGAGTAAGCGGTTTCAACTCTTCCTGGAATCCGTCCACTCAGGGGGTCCCTTACCTAAGGGCCACTTCGTTCACTTGTCTTTAGGCACTCCAAAGGCATAATCAAAAGATAGGCTGATCACCAATTCAACTGCCATTCCAGAGGCTTCTAGAATGCCTTCTTTGGCACTTGAAGCCAATCAACGTATGGAGAAAAACTGCCTCAGTGACCAGGAACGACAGTCGTCTGCTAATCGAAGATGGACATGCAGAAGACTGCGATGCAAGTAACGGGGTACATACAGATGTGTGTAAGGACCAGAACTGCAATTTATCAAGACCTCCATCCCCGTTACCTAAGGACACGGAGATACGCGTTCACGAACTAGCCAATGCCTGCGCACCGATGAAGGATCCCACCAAGGGTGAGACAAGTCTTATGCTTATCTCCTCCGACACAATTCTACCAGCTGTTCAGTGTGGAGGAGAAGCAGGAGTAAACTCTGGCGAATCCCCAATATTGGCCACAGAATGGACCAATTCCTTCATTCAATAGAAGGGCAGACAGATATTGAATTAACGGAAAGGAACTGAACCGAAAATTGCGTATATAGTGGCTCGACGCGGCGATGTACACGTGCCTATAGCATGCAGCTGATAAAGAAGAGAGATAGATATATAGGAAGTGTGCCATCAAAGAAAGCTTTTTAAGCAATGTGACTACTGAGCCTACTAGACAGCTTGGTTTGATAAAAATCCTTTTTTTCCGGCTTTAAAGGATAGGGAGGCTCGTAAATGGTTGCGGTTAGTCACTAGAGGTTAGTAGGTTTCAGTTGTTTAGTCACTGATAAATGAGAGCAGTCACCAACGAGTCCCATCGTAATGACTGGGCGTTAAGCGTCACGAGCTTACGGGAGATAGAGCGAAGCAAGCCTACATAGGGTACAAGATCGAAAAGAATGCATTGCATTCCAAGTGAGATGTCCAAGATCATAAGGAAGGAGGGGAAGAATCGACGAGGAATCTAGAAGAGAAAATCGTGAATGAAAAAGCGTGACGAGAATTCTCAACTCGAGATGTTAGAGGGTGCAAAATCAATGGGTGCCGGAGCTGCTACAATTGCTTCAGCGGGAGCTGCTGTCGGTATTGGAAACGTCCTTAGTTCCTCGATTCATTCCGTGGCGCGAAATCCATCTTTGGCTAAACAATTATTTGGTTATGCCATTTTGGGCTTTGCTCTAACCGAAGCTATTGCATCGTTTGCCCTAATGATGGCATTTTTGATCTCATCCGTATTCCGATTTGATCTCTCTATGAATGGAAAAGGGGGGCTTTTGATCAATAGAACAAGAAGAGGAAGAAAGACAAAACAAAGAGCAATGCCTACATTCCCAGCTAACTTCTCGACGAGTACGAGTAAGATAAGCATCCAACTAGTTTACACCCAGAATGATTGTTTTTTTGTTTTCTTAGGTCTTTTTTTCATTTTTTTTTTCTTTTTTTTTATTTCTCAATTCTATCTGAATTTTATGCAAGGACATAAAAGAAAACGGATTGATTGGAACGATGCCTCAACTTCACGCGAGCCAGGGCCCGCCCAGTCCGGTTCTCCGGAAGACGATGACACCTCTTCAGAGGATGACTCCTCTTCAGAGGATGACTCCTCTTCTGTTGATGACCCCGAAGAAAGGGTACGGCTTCAGAAAGCCATAAGAAAAAAGATAGTAGCTCTTCTAAAGAAATTTTGTTCCACCTATTGCTCAAATATGGGCTTTTGTGGGAAATATTGCTCTCGAGGTAGAGCGGATTTTGATTTCTTGGGGGCGGCGCATGAGATAGCCAAAGAGGAGTTTTTTTATGAGAAGTCCTCAGCCAAGGTAAATGTCCTACGTAAACTTTTTGCTTTTCTGAAGAACTATTCTACCAATAAGACGTGGACAAATAATGACATGAACGCTCATTGGCTCCATGATGTCATGCGGCGAACTCCGCCATCTTCTAAATAACCAAGGCAAAGGTCATCTATTGGCTTTTTTCAGTTTTCCTTCACGGCGAATGAGAGATTTTTCTTTTTATGGCTTTTGATTGCTCGTTTCAATTGTTAGATTTGTTTCTGTTTTGCTTTGTCTGACGAGTAAGAAGGAAGGAGGCTAGTCCCCGAAAATGCCTCCTTTCTTGAAGGTCTTGAAGTTGGGGTTTATGGCTCCTTAGTTCATCTTTTGGTAGAACCAGGCACTTATGCGGTGGGTTCGACTCCCACAGGAGCGAAGATTGCTCGTTATTCCTTTTAGCTGCCCGCTTAGTGAATTGATCTCTTGTTTAGCGAATCGGGAATAAAAGGCCTGGGTCTCTTTTCTTTAAATGCTTTCTCCCGCCACCCGGCTCGTGAGTCTAATTCTGGGGTTCAGGAATAGGGGAAGAGGGAGTCTATTGGTATGGGTCCTAATCGCTCGTAACGATCCTTGCGGATCCCTTCTGTCGTCTCGGTCGTCATCTATCCCCTCTATCGTCTTCGTTCGAATCGGTCGTCTATGATCGTGCCAAAGGGCGGAGCTTTCTTTAAAGCACTAATTACTGGGTGAGCTGATACGAGTAGTTACAAATCGGATGCTACCAAAAAACTCTCTTTATCTTGTCTTCCTTCTCTCAGGACATTCTCTTCTTCTTCTTTAACTATGTTATTTGCTTTCACTAGCACCGGTTAGGAGACCAGTAAGAGCGGATTCTATAACAGTAAGAGTTCCTTCCACTTGGCTCAATAGCCAGAGATGAAAGTAATAGAAGCTTATTCTTTCACACAAGAGCAACCTATTTTTCTGAATGTCCAGCTTATGATGATTCAATTACAACAGCTGCAGCAAAAGTAGAAGGATCAGTCTCCCGACGTACCCAACACCTTCGAAAGAGCTGAGGTAAGGACCCCGATTTCATGATGAACCCTAGACTGAATCCAACCCTGTCATGAAGAAAGCCCTTTGTTACGCACAGGTCGCTTCCTGAAACAGCAGGGATATTCCATCGACCCGACCCCTCATTTTGTCTTGCTTTCTGGCTCGGGAGACGAATGCAGCCCGTAGTTAGTTCATTCAACGGAGAGGGAAAGCTGAATTCACATGTTACCAGAGGAATGCATCGTGTAATAACTAATAAATATGCATATTTCACTTCCATGGGAAGAATCGATCGAAATGAATCTGTACGATAAAGACTTTTTAGTCGAATGAGACCCCTCCTCCGGGATAGAATAAATCCTAAGTGCCTTCTTGTGGCTTTGGGGTATCTGAACCCAGTTGGCATTCTTGTTCGGATGCTTGAATCGAACTCATCTGTTTATTCATTCAATTCACAGTCACAAAGAGACAGAAAAGGAAGGGCTTCTATTGGAATCCCCATCTAATTTCTCATAAAAGTAGGACAAAAGAAAACTGGATTTCGCCTTTTTGGATTGATGATTCCCTTGCAGAAGCACCCTTACTCCTATGAGAGTGATGGTTCCCCTTTCTTTCTTGTACCGAGGTTAAGGGTTCGGTAGAGTCACTTCCACCCCGGAACTAGTCCCGATGGAAGACCAGAAGACTTTGACGAACCTTGAGCTCTAAAGCTCTCCAACAGCTCTAACAATGAATGGAGACTTCCAACCTAGATGATGCCCTCCTGTCTACAAAAGGCTTTGAGCCACTCTCAGGTTAAAGGGATATTACACCTCTTCCCCAGGAACTCTAAATGATTCACCCGGAAAACACATAGTAGATGCTGAGGGAGCTAAAGACAGAGCCTGGGAGTTCCGGTCCGCTGATTGGTAGATGGAAGTCTTTTCCTGAGGCCAAGACATATATAGCTATTTGCTAATCGAGGGCTTCACTTCCCTGCTCTGGTTCAAGACTAGCTAGGTATCCTCCTCAATATCGTTACCACACTAGCTTGAATAGTCTCAGAGCTTGGCTACGATTGCCTCGAAGGAATGCAGAGCTGTCTTATAGTAGCGAGCACTCCCTTTATGAACCAACAATCAGAAGACAGAAAGAAAGCAAAAGGAGAAGGAAGAGAAGGGACTAATAGATGTTATCCTACTAGCAGTGACTAGAAGGAAGGGAGCCAAGTCACTAACTAGAGGAAGGGTCTACGATTGCCGGGTCGTGTTCGTGAACCAATAAAGAACTTTTAGAATTGACTCCTCGGAAATTACTGAAAGACTAGCCTACGACCCCTCACAGAAAAAGGGTCTCTGCTTAAAGGAATTTCAGATAAGTCTTTGGGCGTACTTTGACGAGGGGTGACAACTCCTTCTTTCTATTCTATAGAAGCGCCAATAAAAGATATAAAAATAGAGGGATTCTTAGTCCGCGTAGTTTCAAAGAATTAAATTCATAAGCGATCCCCTCCCTGTCTTCTTTCTGGAGGCTTACGGTAATCGTCCGTCCATCAGCCCGAAACCGAGTGAGCATCTTTCTGCCCTAAAGAAAGAGTATAGTGCTCGTCTTTTGATAAGAGTATTCCATACTATCTGCTGGAAAGTTTTCAACGTCCACCTTATTCAACTACGGGAATTTCTTCTGGTTCGCTACTATCTGAGCCTACAGCTCACGACTGACCTTGAACTGGCCAAAAGCTTTCTATTTTAACGGAATTCCACAATTGCATTACCTTCGGCTGCACTTCCTTATCTGTATTCCTGGGCGGGCGTAGAAACCCCTGCTTGAACATGAGCTAGGGACCCAGCTCCCTCCCCCACGCCCACTCACGGAAGTGTTTGGCTAAAAATCGCACGGATTGAATCTTCTTCAAGAAGGGGGATTCCCCCTTTTTAATTCCTTTCCCCGCCAACACGCTGTCCTTCATTGCTATGTTCCTTAGTACCCTCTTCAATCTATTCCCCTGCTTGCCTTGGTCCTCAGTCAACGGGATCGGGGACTGGACGTTTTACTTCAAGGCCTCTTTAACTAGGGTCAATGCTGCTTTTAAGCTTAAGAGAATGCTTTTGGCTCCGCCTAGCCTTAAAGCAAAGGGTCATACTGTTCTCACTCCATTGCCATTTCTTCGGTCTCTTCTTCAGAGTTAAGCTAGCCACTCTCAATTAGTGGAGTGGGTAACTCGCTTCGGCTGCTTCCATTGATGGAGGCCTGGCCTTATGATAGGATAAAAGACAAGCGAATACTAATCCCCCTTTGGGGGCTGGGCAGCCACCATATACACCTCCTCACACTCTTATCGATCCAGCCGACGGATGCCTGTTCCGCTAAATCACCCTACCTTTCTAACTCGTCTTAAGAACTCCGCCTATCCGTGGGCATTTACCAGTGGTTTTGGTTTTGTCTCAAAATCCCTTTCTTCTCGGTTTCTCCCCCTTTTAAAGGGGCAAGATGTCAAAATTACAGAAAGATGTCCGATTGCGATACACAATATAAGTCATTAGCGATAGTCGACTACGTAGGCGCTTAGAGAGGGGAAGAGCGGCGTAGAGGAGAGATCTTTACTATTGGGATATCAAGAAGATTCCGATTTTGCGTATGACTCTTAAAGTTACTGTATTGCTAAGAGTTGCCGGCGAAGGGAAGTTTGACTTTGAAAGAAGCCACTTTCACCTTGAAAGCCACTAGACTTCTTCCCCGAACCCGTGCATGCATGGTTTGGCCGGAATGGAACACTTTTTCCTAAAGGAGTTGGAGCCCTTGCCTTTTCCGGGACTTAAAGAATGGAAAAAAGTCTGTTTTCAAGGATAGCGGGTAAGCAGGAAATCCCCTAGATCTGATCTCGGATCTTGCCGGGTTAAGCACGCTAATTAGAAGGCCCTTTGCTATCAATAAGAAGGAAAAGCGGGATACGGTCTTACTAGTGCTAACTGGAACGGAGCTTCTCAAAGCCCTTATTCAATTGAGCCTAACAGCTCACCTTCGCCTATTATTCCACCCAATGAGCAAAGAGAACAGCGGATTCTCGATGGTTGAACAGAAGAGAGACAGGGCAAGCAATTGATCCATACCAGCCGGTTCCCACCGCTAGACGAGGATCGGCCCACCAGCATGGGAATGAGTGACTAATAACGAGTGAACGAGAATGGCTTTGCTTGTGCTTGCCCGCCCTTCCAAGTTTCCTTTTTCAGTAGCTGGTTTTGGAGCAGCAGGAAGAGAGAGAAAGACTAAGGTCGCAGCTGCTGCTGGCTTAGCTTTCTTGGCTGCTGAGTCTGAGGCACCTGGGAAGGAGGTACTCAAGCTTCTACCTTTTTCTGTCCCACCTTCGCCGAATTCTTTATCCAAAGTTCAATTAGTCAAAGTTTCATTCTTCTATCTGGGATGGGACAAACCTTCTTTCAAAAAGGAAGGTACTCTTAGCTGGCCACTGAGCCTGATTTCACGCTTTGATCGGGCTTCTGACTTACGATCTTTCTGTATTATACAACAGTAACAAGCACAAGGGGAGCACTAAACGAGAAAACCCTGTCTATCCGGCCCAAGGAAGTGATCACCCGTGTGGTGAACGAAGGCCCTATAGAAAGAACAGAACCAGAACAGCAAGGCACGAAAGGAAGTCATCGGAAGACGCTGTAGGGTAGCCTAGAGAAGAGAGGGGACCACCAAGGCCGTGGTCGGTGTCGCAGTAAAGGCAAGTTCTTCGAACTTGTTGACGCAGACCCAGAGAGAGGCTTTTCTTCGCCCGTGCATATGGCAGTTTCAGTCTCGTATGAAGCACCTGGCAATAGAGGGCGTGCCATAACAGGAAGGGCAATGGGGTTTGGAGTTTAAGCAGGAACTGGCCCAAGCTTTGCACCTTTTGTTGGGGACAAGTCATCCCTTTGCTTTGTAGTTCTAGTTGCGGATTCCCGGATAGCTAGAGTTTCACTAGCTAGTTTCGTAAGCCAGAAGAAGGCCAGTGGGCAGGAGGAAGGTCGGTCTGTCTGACCTGTTGATGCATCACTCTTTAGACTACGATATTATTGTATGAAACCTACTTTCTCGGAATCTCTTTTTTCACCCAGCCCAGCGTGTCGACGTCATCGGATGCCAACAAAAGTGTAACTATCAAGCGCTAAACC
>Contig_1
GCCACTAGACTTCTTCCCCGAACCCGTGCATGCATGGTTTGGCCGGAATGGAACACTTTTTCCTAAAGGAGTTGGAGCC
CTTGCCTTTTCCGGGACTTAAAGAATGGAAAAAAGTCTGTTTTCAAGGATAGCGGGTAAGCAGGAAATCCCCTAGATCT
GATCTCGGATCTTGCCGGGTTAAGCACGCTAATTAGAAGGCCCTTTGCTATCAATAAGAAGGAAAAGCGGGATACGGTC
TTACTAGTGCTAACTGGAACGGAGCTTCTCAAAGCCCTTATTCAATTGAGCCTAACAGCTCACCTTCGCCTATTATTCC
ACCCAATGAGCAAAGAGAACAGCGGATTCTCGATGGTTGAACAGAAGAGAGACAGGGCAAGCAATTGATCCATACCAGC
CGGTTCCCACCGCTAGACGAGGATCGGCCCACCAGCAGGGGAATGACTTTGACCTCGAGCCTGTCCTACTTATTCTTCT
TTTCCCGTTCCTGACCCTGAGTGTAGAGGGGTTAGCCTTGAGCTAGGTCTTGATTGTTTATTCCATTTTGTCAGTTCAA
GTACTGGAATGGGAGTTACGGATATTCATTCCTAAACTATGTCACCGATTGGTTAACTGATCCCCCTAACAATAGCAAG
AACAGCTACC
