# Supplementary material for: Genetic diversity of Coffea arabica L. mitochondrial genomes caused by repeat- mediated recombination and RNA editing
Source: Front Plant Sci. 2023 Oct 11;14:1261012. doi: 10.3389/fpls.2023.1261012 (PMC10598636; doi:10.3389/fpls.2023.1261012)
Supplement: Supplementary file 17 [file DataSheet_1.zip › Supplementary File 1/Mapped to the reference conformation/cf_R1_ma2_mafft.fasta]

>R1_major_2_7804_reference
aggataggctgaaacatggcaggattgattgtagttcgcttcggatgccatttgacaaca
aatcggtaagtcgtagatcccgcttcggatgccatttggatggcctcctcgctaaaggtt
ggagtgactgtacctattcgtttcgtttacgtggcctctgctatgagggaatccccgcct
tcttttgataatggaggaagcgtaggtaccaattcgttgaaatagtcaacttctatcact
cctctcctctttctttctttgctgcaatagatgagattgggattggcctagttccaatcc
ttttagaaaagcccgtctttgcataactgcaatttcctttcctttagttcaagcggcatc
aactctagaatcgttttgcccagccctctcttcaatccttctctttcggagtggagcact
cctgtttgttcctttctaataaaagcttggtacgtgttctgagcgagccttcgcgtgacg
tgaacggtacctatgaagtggaatccgtctgtcttgtcttccacctcataagggagttgc
gttccgagggactcaaaatctccaatgctattgtcaagcttggacatacttaacactgac
ccaattgagaccgtggccacaccttgataaaaacagtgatgacttggataaatcaccctg
gatacgtggctcttcgatgggggaagaaagctttcaagctagtcgtctgagtgtgtggtg
tgtagtggattagcagattgcggtaggtagttcgaatgggcttctttctgccttaagcct
tgcttggttggcgcttgctcagctctagcttatcctgcgccttccttttattagattctt
tttgggtgctatatgaagctaccttccgaaaggtaatcccatacgcttcggatgccatcc
atcgataccagatgagagattctagaacgaagacgcggattccctcagaaagagatttag
ggaagtagttatggggggcaagtcggggctttctccctaaaagcagagaagctagagaaa
gcccggggcaagagcaagggaataggagttagagttggaaaagacgtattccctatacga
aagcggagacggcaagaaagtatttaaagaggagttggaatcggccttattagttgtagt
aggagacgtgggcacggaaactaagagaaaagcaagcctcgtacttgatcccggagcaaa
ggatgtttattcgccttttctttatgctcgcttcatttcattccgctcgttcggtatgcc
gatattatcaaactatccaaaacgaattacctgaagagctagatttagggagaatctatc
caacgaaccccaacgagtgtaatacctggagcgagtctaagagaactgaggacagagatt
aaggaaacagacacgggccgaccggatgccatgccttataaagaagaaatctccttttct
aggctacctaaaacggcaaaagcttaattacttgcaccctttgcttcgtctgcttttatc
ggttcaacttcgaagtctttccttctctttttgttcaattcttcctctaaaagtccagtt
aacaacagggagctacgatttgcttttaagcttgagataatggccttcagcggcaaccta
tcttcttaattcagcttccgcgcctggtgaagccaaaagcctctttcttacgatccagct
acctatctaacgagaaccgcctctctagcctactaccgcgcaagggcaaaagcagcaccg
gccccccctttcagtggatgagattaggatgaaaagcaagtcgatgatgccataagtcaa
aggtgaggcgagagtccttcactgcactcactggagatgacgccatgaaccagtccatag
gagctaggcaaggaagaagcttagctaggtgacttaaaatgcttctaaccagtctttctt
ttggtggttagttagctcgtgtaatagcacccgtcctcctgtccttccctttcctctggc
gcaagggcaaaagcttgctgctttcagttcatgttctttggaagagagtacgcgctttca
atcaaaaaagaagaaagagagtagcgaaggcgacttgatagttgttatagttagaaggca
gacctgaagagatagactcaggtaaagcacccacaccaacgagtgtaatacctggagcga
gtctaagagaagagctagattcgccaactggccttacccgccacttccctattcaaggag
ttctagtcatccgaactgattcgatagcagtagcagctccgaagatcccaaggctatttg
aggccaattgataacatcacagctgatacgacagcttattcacttaccaaagcaataata
gaaagaagcagtacatgttcgaccggttagacgtgaagtcgaacgagttgtttgaagacc
agaacattagcaactaagtctttacggtcgagggtcgatgtaattgacgcgagctctcat
tcaagggcttaccctattcgagatatcgagattggcattccactttcgaaaaatagagtt
cttcgtaaagaagttcttttagtatgataagtagttttatccattgaagttgaagtacat
agtttaccgattgaagtttaggtagaaagctccagttttttttctttttctttaccgctg
ccggataagtttgctaaccgtggccctactcctttcatgcctcaccccaaagacatccac
tctgtaaggggattctaagagaactcttgtctaggagtcaaaacgatgtggaacttctat
tctatatccaagctgagctcggaccctcctcactcacgagtaagcggtttcaactcttcc
tggaatccgtccactcagggggtcccttacctaagggccacttcgttcacttgtctttag
gcactccaaaggcataatcaaaagataggctgatcaccaattcaactgccattccagagg
cttctagaatgccttctttggcacttgaagccaatcaacgtatggagaaaaactgcctca
gtgaccaggaacgacagtcgtctgctaatcgaagatggacatgcagaagactgcgatgca
agtaacggggtacatacagatgtgtgtaaggaccagaactgcaatttatcaagacctcca
tccccgttacctaaggacacggagatacgcgttcacgaactagccaatgcctgcgcaccg
atgaaggatcccaccaagggtgagacaagtcttatgcttatctcctccgacacaattcta
ccagctgttcagtgtggaggagaagcaggagtaaactctggcgaatccccaatattggcc
acagaatggaccaattccttcattcaatagaagggcagacagatattgaattaacggaaa
ggaactgaaccgaaaattgcgtatatagtggctcgacgcggcgatgtacacgtgcctata
gcatgcagctgataaagaagagagatagatatataggaagtgtgccatcaaagaaagctt
tttaagcaatgtgactactgagcctactagacagcttggtttgataaaaatccttttttt
ccggctttaaaggatagggaggctcgtaaatggttgcggttagtcactagaggttagtag
gtttcagttgtttagtcactgataaatgagagcagtcaccaacgagtcccatcgtaatga
ctgggcgttaagcgtcacgagcttacgggagatagagcgaagcaagcctacatagggtac
aagatcgaaaagaatgcattgcattccaagtgagatgtccaagatcataaggaaggaggg
gaagaatcgacgaggaatctagaagagaaaatcgtgaatgaaaaagcgtgacgagaattc
tcaactcgagatgttagagggtgcaaaatcaatgggtgccggagctgctacaattgcttc
agcgggagctgctgtcggtattggaaacgtccttagttcctcgattcattccgtggcgcg
aaatccatctttggctaaacaattatttggttatgccattttgggctttgctctaaccga
agctattgcatcgtttgccctaatgatggcatttttgatctcatccgtattccgatttga
tctctctatgaatggaaaaggggggcttttgatcaatagaacaagaagaggaagaaagac
aaaacaaagagcaatgcctacattcccagctaacttctcgacgagtacgagtaagataag
catccaactagtttacacccagaatgattgtttttttgttttcttaggtctttttttcat
tttttttttctttttttttatttctcaattctatctgaattttatgcaaggacataaaag
aaaacggattgattggaacgatgcctcaacttcacgcgagccagggcccgcccagtccgg
ttctccggaagacgatgacacctcttcagaggatgactcctcttcagaggatgactcctc
ttctgttgatgaccccgaagaaagggtacggcttcagaaagccataagaaaaaagatagt
agctcttctaaagaaattttgttccacctattgctcaaatatgggcttttgtgggaaata
ttgctctcgaggtagagcggattttgatttcttgggggcggcgcatgagatagccaaaga
ggagtttttttatgagaagtcctcagccaaggtaaatgtcctacgtaaactttttgcttt
tctgaagaactattctaccaataagacgtggacaaataatgacatgaacgctcattggct
ccatgatgtcatgcggcgaactccgccatcttctaaataaccaaggcaaaggtcatctat
tggcttttttcagttttccttcacggcgaatgagagatttttctttttatggcttttgat
tgctcgtttcaattgttagatttgtttctgttttgctttgtctgacgagtaagaaggaag
gaggctagtccccgaaaatgcctcctttcttgaaggtcttgaagttggggtttatggctc
cttagttcatcttttggtagaaccaggcacttatgcggtgggttcgactcccacaggagc
gaagattgctcgttattccttttagctgcccgcttagtgaattgatctcttgtttagcga
atcgggaataaaaggcctgggtctcttttctttaaatgctttctcccgccacccggctcg
tgagtctaattctggggttcaggaataggggaagagggagtctattggtatgggtcctaa
tcgctcgtaacgatccttgcggatcccttctgtcgtctcggtcgtcatctatcccctcta
tcgtcttcgttcgaatcggtcgtctatgatcgtgccaaagggcggagctttctttaaagc
actaattactgggtgagctgatacgagtagttacaaatcggatgctaccaaaaaactctc
tttatcttgtcttccttctctcaggacattctcttcttcttctttaactatgttatttgc
tttcactagcaccggttaggagaccagtaagagcggattctataacagtaagagttcctt
ccacttggctcaatagccagagatgaaagtaatagaagcttattctttcacacaagagca
acctatttttctgaatgtccagcttatgatgattcaattacaacagctgcagcaaaagta
gaaggatcagtctcccgacgtacccaacaccttcgaaagagctgaggtaaggaccccgat
ttcatgatgaaccctagactgaatccaaccctgtcatgaagaaagccctttgttacgcac
aggtcgcttcctgaaacagcagggatattccatcgacccgacccctcattttgtcttgct
ttctggctcgggagacgaatgcagcccgtagttagttcattcaacggagagggaaagctg
aattcacatgttaccagaggaatgcatcgtgtaataactaataaatatgcatatttcact
tccatgggaagaatcgatcgaaatgaatctgtacgataaagactttttagtcgaatgaga
cccctcctccgggatagaataaatcctaagtgccttcttgtggctttggggtatctgaac
ccagttggcattcttgttcggatgcttgaatcgaactcatctgtttattcattcaattca
cagtcacaaagagacagaaaaggaagggcttctattggaatccccatctaatttctcata
aaagtaggacaaaagaaaactggatttcgcctttttggattgatgattcccttgcagaag
cacccttactcctatgagagtgatggttcccctttctttcttgtaccgaggttaagggtt
cggtagagtcacttccaccccggaactagtcccgatggaagaccagaagactttgacgaa
ccttgagctctaaagctctccaacagctctaacaatgaatggagacttccaacctagatg
atgccctcctgtctacaaaaggctttgagccactctcaggttaaagggatattacacctc
ttccccaggaactctaaatgattcacccggaaaacacatagtagatgctgagggagctaa
agacagagcctgggagttccggtccgctgattggtagatggaagtcttttcctgaggcca
agacatatatagctatttgctaatcgagggcttcacttccctgctctggttcaagactag
ctaggtatcctcctcaatatcgttaccacactagcttgaatagtctcagagcttggctac
gattgcctcgaaggaatgcagagctgtcttatagtagcgagcactccctttatgaaccaa
caatcagaagacagaaagaaagcaaaaggagaaggaagagaagggactaatagatgttat
cctactagcagtgactagaaggaagggagccaagtcactaactagaggaagggtctacga
ttgccgggtcgtgttcgtgaaccaataaagaacttttagaattgactcctcggaaattac
tgaaagactagcctacgacccctcacagaaaaagggtctctgcttaaaggaatttcagat
aagtctttgggcgtactttgacgaggggtgacaactccttctttctattctatagaagcg
ccaataaaagatataaaaatagagggattcttagtccgcgtagtttcaaagaattaaatt
cataagcgatcccctccctgtcttctttctggaggcttacggtaatcgtccgtccatcag
cccgaaaccgagtgagcatctttctgccctaaagaaagagtatagtgctcgtcttttgat
aagagtattccatactatctgctggaaagttttcaacgtccaccttattcaactacggga
atttcttctggttcgctactatctgagcctacagctcacgactgaccttgaactggccaa
aagctttctattttaacggaattccacaattgcattaccttcggctgcacttccttatct
gtattcctgggcgggcgtagaaacccctgcttgaacatgagctagggacccagctccctc
ccccacgcccactcacggaagtgtttggctaaaaatcgcacggattgaatcttcttcaag
aagggggattccccctttttaattcctttccccgccaacacgctgtccttcattgctatg
ttccttagtaccctcttcaatctattcccctgcttgccttggtcctcagtcaacgggatc
ggggactggacgttttacttcaaggcctctttaactagggtcaatgctgcttttaagctt
aagagaatgcttttggctccgcctagccttaaagcaaagggtcatactgttctcactcca
ttgccatttcttcggtctcttcttcagagttaagctagccactctcaattagtggagtgg
gtaactcgcttcggctgcttccattgatggaggcctggccttatgataggataaaagaca
agcgaatactaatccccctttgggggctgggcagccaccatatacacctcctcacactct
tatcgatccagccgacggatgcctgttccgctaaatcaccctacctttctaactcgtctt
aagaactccgcctatccgtgggcatttaccagtggttttggttttgtctcaaaatccctt
tcttctcggtttctcccccttttaaaggggcaagatgtcaaaattacagaaagatgtccg
attgcgatacacaatataagtcattagcgatagtcgactacgtaggcgcttagagagggg
aagagcggcgtagaggagagatctttactattgggatatcaagaagattccgattttgcg
tatgactcttaaagttactgtattgctaagagttgccggcgaagggaagtttgactttga
aagaagccactttcaccttgaaagccactagacttcttccccgaacccgtgcatgcatgg
tttggccggaatggaacactttttcctaaaggagttggagcccttgccttttccgggact
taaagaatggaaaaaagtctgttttcaaggatagcgggtaagcaggaaatcccctagatc
tgatctcggatcttgccgggttaagcacgctaattagaaggccctttgctatcaataaga
aggaaaagcgggatacggtcttactagtgctaactggaacggagcttctcaaagccctta
ttcaattgagcctaacagctcaccttcgcctattattccacccaatgagcaaagagaaca
gcggattctcgatggttgaacagaagagagacagggcaagcaattgatccataccagccg
gttcccaccgctagacgaggatcggcccaccagcatgggaatgagtgactaataacgagt
gaacgagaatggctttgcttgtgcttgcccgcccttccaagtttcctttttcagtagctg
gttttggagcagcaggaagagagagaaagactaaggtcgcagctgctgctggcttagctt
tcttggctgctgagtctgaggcacctgggaaggaggtactcaagcttctacctttttctg
tcccaccttcgccgaattctttatccaaagttcaattagtcaaagtttcattcttctatc
tgggatgggacaaaccttctttcaaaaaggaaggtactcttagctggccactgagcctga
tttcacgctttgatcgggcttctgacttacgatctttctgtattatacaacagtaacaag
cacaaggggagcactaaacgagaaaaccctgtctatccggcccaaggaagtgatcacccg
tgtggtgaacgaaggccctatagaaagaacagaaccagaacagcaaggcacgaaaggaag
tcatcggaagacgctgtagggtagcctagagaagagaggggaccaccaaggccgtggtcg
gtgtcgcagtaaaggcaagttcttcgaacttgttgacgcagacccagagagaggcttttc
ttcgcccgtgcatatggcagtttcagtctcgtatgaagcacctggcaatagagggcgtgc
cataacaggaagggcaatggggtttggagtttaagcaggaactggcccaagctttgcacc
ttttgttggggacaagtcatccctttgctttgtagttctagttgcggattcccggatagc
tagagtttcactagctagtttcgtaagccagaagaaggccagtgggcaggaggaaggtcg
gtctgtctgacctgttgatgcatcactctttagactacgatattattgtatgaaacctac
tttctcggaatctcttttttcacccagcccagcgtgtcgacgtcatcggatgccaacaaa
agtgtaactatcaagcgctaaacc
>Contig_1
------------------------------------------------------------
------------------------------------------------------------
------------------------------------------------------------
------------------------------------------------------------
------------------------------------------------------------
------------------------------------------------------------
------------------------------------------------------------
------------------------------------------------------------
------------------------------------------------------------
------------------------------------------------------------
------------------------------------------------------------
------------------------------------------------------------
------------------------------------------------------------
------------------------------------------------------------
------------------------------------------------------------
------------------------------------------------------------
------------------------------------------------------------
------------------------------------------------------------
------------------------------------------------------------
------------------------------------------------------------
------------------------------------------------------------
------------------------------------------------------------
------------------------------------------------------------
------------------------------------------------------------
------------------------------------------------------------
------------------------------------------------------------
------------------------------------------------------------
------------------------------------------------------------
------------------------------------------------------------
------------------------------------------------------------
------------------------------------------------------------
------------------------------------------------------------
------------------------------------------------------------
------------------------------------------------------------
------------------------------------------------------------
------------------------------------------------------------
------------------------------------------------------------
------------------------------------------------------------
------------------------------------------------------------
------------------------------------------------------------
------------------------------------------------------------
------------------------------------------------------------
------------------------------------------------------------
------------------------------------------------------------
------------------------------------------------------------
------------------------------------------------------------
------------------------------------------------------------
------------------------------------------------------------
------------------------------------------------------------
------------------------------------------------------------
------------------------------------------------------------
------------------------------------------------------------
------------------------------------------------------------
------------------------------------------------------------
------------------------------------------------------------
------------------------------------------------------------
------------------------------------------------------------
------------------------------------------------------------
------------------------------------------------------------
------------------------------------------------------------
------------------------------------------------------------
------------------------------------------------------------
------------------------------------------------------------
------------------------------------------------------------
------------------------------------------------------------
------------------------------------------------------------
------------------------------------------------------------
------------------------------------------------------------
------------------------------------------------------------
------------------------------------------------------------
------------------------------------------------------------
------------------------------------------------------------
------------------------------------------------------------
------------------------------------------------------------
------------------------------------------------------------
------------------------------------------------------------
------------------------------------------------------------
------------------------------------------------------------
------------------------------------------------------------
------------------------------------------------------------
------------------------------------------------------------
------------------------------------------------------------
------------------------------------------------------------
------------------------------------------------------------
------------------------------------------------------------
------------------------------------------------------------
------------------------------------------------------------
------------------------------------------------------------
------------------------------------------------------------
------------------------------------------------------------
------------------------------------------------------------
------------------------------------------------------------
------------------------------------------------------------
------------------------------------------------------------
------------------------------------------------------------
------------------------------------------------------------
------------------------------------------------------------
------------------------------------------------------------
------------------------------------------------------------
------------------------------------------------------------
------------------------------------------------------------
------------------------------------------------------------
------------------------------------------------------------
------------------------------------------------------------
------------------------------------------------------------
------------------------------------------------------------
------------------------------------------------------------
------------------------------------------------------------
------------------------------------------------------------
------------------------------------------------------------
------------------------------------------------------------
------------------------------------------------------------
------------------------------------------------------------
------------------------------------------------------------
------------------------------------------------------------
------------------------------------------------------------
------------------------------------------------------------
------------------------------------------------------------
------------------------------------------------------------
------------------------------------------------------------
------------------------------------------------------------
------------------------------------------------------------
------------------------------------------------------------
------------------------------------------------------------
------------------------------------------------------------
------------------------------------------------------------
------------------------------------------------------------
------------------------------------------------------------
------------------------------------------------------------
------------------------------------------------------------
------------------------------------------------------------
------------------------------------------------------------
------------------------------------------------------------
------------------------------------------------------------
------------------------------------------------------------
------------------------------------------------------------
------------------------------------------------------------
------------------------------------------------------------
------------------------------------------------------------
-----------------------gccactagacttcttccccgaacccgtgcatgcatgg
tttggccggaatggaacactttttcctaaaggagttggagcccttgccttttccgggact
taaagaatggaaaaaagtctgttttcaaggatagcgggtaagcaggaaatcccctagatc
tgatctcggatcttgccgggttaagcacgctaattagaaggccctttgctatcaataaga
aggaaaagcgggatacggtcttactagtgctaactggaacggagcttctcaaagccctta
ttcaattgagcctaacagctcaccttcgcctattattccacccaatgagcaaagagaaca
gcggattctcgatggttgaacagaagagagacagggcaagcaattgatccataccagccg
gttcccaccgctagacgaggatcggcccaccagcaggggaatga----------------
------------ctttgacctcg--agcctgtcctacttattcttcttttcccgttcctg
accctgag-----------------------------------tgtagaggggttagcct
t----------------------------gagctaggtcttgattgtttattccattttg
tc--------------------------agttcaagta---------------------c
tggaatggga--------------------------------------------------
------------------------------------------------------------
------------------------------------------------------------
------------------------------------------------------------
------------------------------------------------------------
------------------------------------------------------------
------------------------------------------------------------
------------------------------------------------------------
----gttacggat-attcattcctaaactatgtcacc-----------------------
----gattggttaactgatccccctaacaatagcaagaacagc-----------------
------------------------------------------------------------
------------------------------------------------------------
--------------------tacc
