# Supplementary material for: Genetic diversity of Coffea arabica L. mitochondrial genomes caused by repeat- mediated recombination and RNA editing
Source: Front Plant Sci. 2023 Oct 11;14:1261012. doi: 10.3389/fpls.2023.1261012 (PMC10598636; doi:10.3389/fpls.2023.1261012)
Supplement: Supplementary file 17 [file DataSheet_1.zip › Supplementary File 1/Mapped to the reference conformation/cf_R1_ma2_mafft.msf]

GDC ******** GeneDoc Multiple Sequence Alignment Editor ********
GDC 04000006950190000cffffffffffff000000000000000000808080c0c0c0
GDC ffffff000000000000f43f000000000000f43f000000000000f03f000000
GDC 000000f03f00A000300000190000cA54696d6573204e657720526f6d616e
GDC 00A00320002000000000000000000000601444e000245510003535400044
GDC b52000546595700064c49564d002852315f6d616a6f725f325f373830345
GDC f7265666572656e63652c0d0a436f6e7469675f31293b0d0a00BBAABAAA0
GDC 000002a000a00020001B20AAA000a203a2000203a2000000000000000594
GDC 00000000000000000000c5058000000ffff000047580000ff00ff0000414
GDC 75358000000ffffff0056434147444e535450580000ff00ffff00484b525
GDC 800ff00000000ff4659574858000000ff8080804544580000ff000000ff4
GDC 84b5245445800ffffff0000ff48524551444e425a5800ff000000ff00595
GDC 7484b524551444e5354425a580000000000ff00494c56415800ff0000808
GDC 080494c564341474d4659574854505800ffffff0000000c5058000000000
GDC 00000475800000000000000414347535800000000000000564147444e535
GDC 4505800000000000000484b5258000000000000004659574858000000000
GDC 0000045445800000000000000484b5245445800000000000000485245514
GDC 44e425a5800000000000000435957484b524551444e5354425a580000000
GDC 0000000494c56415800000000000000494c564341474d465957485450580
GDC 00000000000000300ffffff00000000ffffff80808000000000c0c0c0000
GDC 0ABBBBBBBBBBBBBB00ff00A000200010001A0018AA000000000000000000
GDC 000003A00ff00A0000000000805640000000000080514000000000000049
GDC 400000020000000000001440A0000000098b20c410000000010250641000
GDC 00000189806410000000078b10b4100AAABB00005374616e646172640046
GDC 464c4c5353535359592a2a43432a574c4c4c4c5050505048485151525252
GDC 524949494d545454544e4e4b4b5353525256565656414141414444454547
GDC 474747002d2d2d2d2d2d2d2d2d2d2d2d2d2d2d2d2d2d2d2d2d2d2d2d2d2d
GDC 2d2d2d2d2d2d2d2d2d4d2d2d2d2d2d2d2d2d2d2d2d2d2d2d2d2d2d2d2d2d
GDC 2d2d2d2d2d2d2d2d00BBBBB0000000000000002000000000003000000000
GDC 000BBAB0002000005000001b7B0000000000005940000000000000544000
GDC 00000000004e4000DAAB000000ffffff0302014445484b524e5153540000
GDC ff00ff0000024c49564d4659574147435000ff000000ff0004014445484b
GDC 520000ff00ff0000024e5153540000ff00ff8000034c49564d46595700ff
GDC 000000ff0004414700ff0000008000080144450000ff00ff000002484b52
GDC 00ffffffff0000034e510000ff00ff800004535400ffffffff8000054c49
GDC 5600ff000000ff000646595700ffffff00ff0007414700ff000000800008
GDC 4d4300ffffff0080000000000000Affffff80808000A
 cf_R1_ma2_mafft.msf  MSF: 9804  Type: P  March 20, 2023  19:23  Check: 3751 ..

 Name: R1_major_2_7804_reference Len:  9804  Check: 3184  Weight:   1.00
 Name: Contig_1         Len:  9804  Check: 567   Weight:   1.00

//

                           1                                                   50 
R1_major_2_7804_reference  aggataggct gaaacatggc aggattgatt gtagttcgct tcggatgcca 
                 Contig_1  .......... .......... .......... .......... .......... 

                           51                                                 100 
R1_major_2_7804_reference  tttgacaaca aatcggtaag tcgtagatcc cgcttcggat gccatttgga 
                 Contig_1  .......... .......... .......... .......... .......... 

                           101                                                150 
R1_major_2_7804_reference  tggcctcctc gctaaaggtt ggagtgactg tacctattcg tttcgtttac 
                 Contig_1  .......... .......... .......... .......... .......... 

                           151                                                200 
R1_major_2_7804_reference  gtggcctctg ctatgaggga atccccgcct tcttttgata atggaggaag 
                 Contig_1  .......... .......... .......... .......... .......... 

                           201                                                250 
R1_major_2_7804_reference  cgtaggtacc aattcgttga aatagtcaac ttctatcact cctctcctct 
                 Contig_1  .......... .......... .......... .......... .......... 

                           251                                                300 
R1_major_2_7804_reference  ttctttcttt gctgcaatag atgagattgg gattggccta gttccaatcc 
                 Contig_1  .......... .......... .......... .......... .......... 

                           301                                                350 
R1_major_2_7804_reference  ttttagaaaa gcccgtcttt gcataactgc aatttccttt cctttagttc 
                 Contig_1  .......... .......... .......... .......... .......... 

                           351                                                400 
R1_major_2_7804_reference  aagcggcatc aactctagaa tcgttttgcc cagccctctc ttcaatcctt 
                 Contig_1  .......... .......... .......... .......... .......... 

                           401                                                450 
R1_major_2_7804_reference  ctctttcgga gtggagcact cctgtttgtt cctttctaat aaaagcttgg 
                 Contig_1  .......... .......... .......... .......... .......... 

                           451                                                500 
R1_major_2_7804_reference  tacgtgttct gagcgagcct tcgcgtgacg tgaacggtac ctatgaagtg 
                 Contig_1  .......... .......... .......... .......... .......... 

                           501                                                550 
R1_major_2_7804_reference  gaatccgtct gtcttgtctt ccacctcata agggagttgc gttccgaggg 
                 Contig_1  .......... .......... .......... .......... .......... 

                           551                                                600 
R1_major_2_7804_reference  actcaaaatc tccaatgcta ttgtcaagct tggacatact taacactgac 
                 Contig_1  .......... .......... .......... .......... .......... 

                           601                                                650 
R1_major_2_7804_reference  ccaattgaga ccgtggccac accttgataa aaacagtgat gacttggata 
                 Contig_1  .......... .......... .......... .......... .......... 

                           651                                                700 
R1_major_2_7804_reference  aatcaccctg gatacgtggc tcttcgatgg gggaagaaag ctttcaagct 
                 Contig_1  .......... .......... .......... .......... .......... 

                           701                                                750 
R1_major_2_7804_reference  agtcgtctga gtgtgtggtg tgtagtggat tagcagattg cggtaggtag 
                 Contig_1  .......... .......... .......... .......... .......... 

                           751                                                800 
R1_major_2_7804_reference  ttcgaatggg cttctttctg ccttaagcct tgcttggttg gcgcttgctc 
                 Contig_1  .......... .......... .......... .......... .......... 

                           801                                                850 
R1_major_2_7804_reference  agctctagct tatcctgcgc cttcctttta ttagattctt tttgggtgct 
                 Contig_1  .......... .......... .......... .......... .......... 

                           851                                                900 
R1_major_2_7804_reference  atatgaagct accttccgaa aggtaatccc atacgcttcg gatgccatcc 
                 Contig_1  .......... .......... .......... .......... .......... 

                           901                                                950 
R1_major_2_7804_reference  atcgatacca gatgagagat tctagaacga agacgcggat tccctcagaa 
                 Contig_1  .......... .......... .......... .......... .......... 

                           951                                               1000 
R1_major_2_7804_reference  agagatttag ggaagtagtt atggggggca agtcggggct ttctccctaa 
                 Contig_1  .......... .......... .......... .......... .......... 

                           1001                                              1050 
R1_major_2_7804_reference  aagcagagaa gctagagaaa gcccggggca agagcaaggg aataggagtt 
                 Contig_1  .......... .......... .......... .......... .......... 

                           1051                                              1100 
R1_major_2_7804_reference  agagttggaa aagacgtatt ccctatacga aagcggagac ggcaagaaag 
                 Contig_1  .......... .......... .......... .......... .......... 

                           1101                                              1150 
R1_major_2_7804_reference  tatttaaaga ggagttggaa tcggccttat tagttgtagt aggagacgtg 
                 Contig_1  .......... .......... .......... .......... .......... 

                           1151                                              1200 
R1_major_2_7804_reference  ggcacggaaa ctaagagaaa agcaagcctc gtacttgatc ccggagcaaa 
                 Contig_1  .......... .......... .......... .......... .......... 

                           1201                                              1250 
R1_major_2_7804_reference  ggatgtttat tcgccttttc tttatgctcg cttcatttca ttccgctcgt 
                 Contig_1  .......... .......... .......... .......... .......... 

                           1251                                              1300 
R1_major_2_7804_reference  tcggtatgcc gatattatca aactatccaa aacgaattac ctgaagagct 
                 Contig_1  .......... .......... .......... .......... .......... 

                           1301                                              1350 
R1_major_2_7804_reference  agatttaggg agaatctatc caacgaaccc caacgagtgt aatacctgga 
                 Contig_1  .......... .......... .......... .......... .......... 

                           1351                                              1400 
R1_major_2_7804_reference  gcgagtctaa gagaactgag gacagagatt aaggaaacag acacgggccg 
                 Contig_1  .......... .......... .......... .......... .......... 

                           1401                                              1450 
R1_major_2_7804_reference  accggatgcc atgccttata aagaagaaat ctccttttct aggctaccta 
                 Contig_1  .......... .......... .......... .......... .......... 

                           1451                                              1500 
R1_major_2_7804_reference  aaacggcaaa agcttaatta cttgcaccct ttgcttcgtc tgcttttatc 
                 Contig_1  .......... .......... .......... .......... .......... 

                           1501                                              1550 
R1_major_2_7804_reference  ggttcaactt cgaagtcttt ccttctcttt ttgttcaatt cttcctctaa 
                 Contig_1  .......... .......... .......... .......... .......... 

                           1551                                              1600 
R1_major_2_7804_reference  aagtccagtt aacaacaggg agctacgatt tgcttttaag cttgagataa 
                 Contig_1  .......... .......... .......... .......... .......... 

                           1601                                              1650 
R1_major_2_7804_reference  tggccttcag cggcaaccta tcttcttaat tcagcttccg cgcctggtga 
                 Contig_1  .......... .......... .......... .......... .......... 

                           1651                                              1700 
R1_major_2_7804_reference  agccaaaagc ctctttctta cgatccagct acctatctaa cgagaaccgc 
                 Contig_1  .......... .......... .......... .......... .......... 

                           1701                                              1750 
R1_major_2_7804_reference  ctctctagcc tactaccgcg caagggcaaa agcagcaccg gccccccctt 
                 Contig_1  .......... .......... .......... .......... .......... 

                           1751                                              1800 
R1_major_2_7804_reference  tcagtggatg agattaggat gaaaagcaag tcgatgatgc cataagtcaa 
                 Contig_1  .......... .......... .......... .......... .......... 

                           1801                                              1850 
R1_major_2_7804_reference  aggtgaggcg agagtccttc actgcactca ctggagatga cgccatgaac 
                 Contig_1  .......... .......... .......... .......... .......... 

                           1851                                              1900 
R1_major_2_7804_reference  cagtccatag gagctaggca aggaagaagc ttagctaggt gacttaaaat 
                 Contig_1  .......... .......... .......... .......... .......... 

                           1901                                              1950 
R1_major_2_7804_reference  gcttctaacc agtctttctt ttggtggtta gttagctcgt gtaatagcac 
                 Contig_1  .......... .......... .......... .......... .......... 

                           1951                                              2000 
R1_major_2_7804_reference  ccgtcctcct gtccttccct ttcctctggc gcaagggcaa aagcttgctg 
                 Contig_1  .......... .......... .......... .......... .......... 

                           2001                                              2050 
R1_major_2_7804_reference  ctttcagttc atgttctttg gaagagagta cgcgctttca atcaaaaaag 
                 Contig_1  .......... .......... .......... .......... .......... 

                           2051                                              2100 
R1_major_2_7804_reference  aagaaagaga gtagcgaagg cgacttgata gttgttatag ttagaaggca 
                 Contig_1  .......... .......... .......... .......... .......... 

                           2101                                              2150 
R1_major_2_7804_reference  gacctgaaga gatagactca ggtaaagcac ccacaccaac gagtgtaata 
                 Contig_1  .......... .......... .......... .......... .......... 

                           2151                                              2200 
R1_major_2_7804_reference  cctggagcga gtctaagaga agagctagat tcgccaactg gccttacccg 
                 Contig_1  .......... .......... .......... .......... .......... 

                           2201                                              2250 
R1_major_2_7804_reference  ccacttccct attcaaggag ttctagtcat ccgaactgat tcgatagcag 
                 Contig_1  .......... .......... .......... .......... .......... 

                           2251                                              2300 
R1_major_2_7804_reference  tagcagctcc gaagatccca aggctatttg aggccaattg ataacatcac 
                 Contig_1  .......... .......... .......... .......... .......... 

                           2301                                              2350 
R1_major_2_7804_reference  agctgatacg acagcttatt cacttaccaa agcaataata gaaagaagca 
                 Contig_1  .......... .......... .......... .......... .......... 

                           2351                                              2400 
R1_major_2_7804_reference  gtacatgttc gaccggttag acgtgaagtc gaacgagttg tttgaagacc 
                 Contig_1  .......... .......... .......... .......... .......... 

                           2401                                              2450 
R1_major_2_7804_reference  agaacattag caactaagtc tttacggtcg agggtcgatg taattgacgc 
                 Contig_1  .......... .......... .......... .......... .......... 

                           2451                                              2500 
R1_major_2_7804_reference  gagctctcat tcaagggctt accctattcg agatatcgag attggcattc 
                 Contig_1  .......... .......... .......... .......... .......... 

                           2501                                              2550 
R1_major_2_7804_reference  cactttcgaa aaatagagtt cttcgtaaag aagttctttt agtatgataa 
                 Contig_1  .......... .......... .......... .......... .......... 

                           2551                                              2600 
R1_major_2_7804_reference  gtagttttat ccattgaagt tgaagtacat agtttaccga ttgaagttta 
                 Contig_1  .......... .......... .......... .......... .......... 

                           2601                                              2650 
R1_major_2_7804_reference  ggtagaaagc tccagttttt tttctttttc tttaccgctg ccggataagt 
                 Contig_1  .......... .......... .......... .......... .......... 

                           2651                                              2700 
R1_major_2_7804_reference  ttgctaaccg tggccctact cctttcatgc ctcaccccaa agacatccac 
                 Contig_1  .......... .......... .......... .......... .......... 

                           2701                                              2750 
R1_major_2_7804_reference  tctgtaaggg gattctaaga gaactcttgt ctaggagtca aaacgatgtg 
                 Contig_1  .......... .......... .......... .......... .......... 

                           2751                                              2800 
R1_major_2_7804_reference  gaacttctat tctatatcca agctgagctc ggaccctcct cactcacgag 
                 Contig_1  .......... .......... .......... .......... .......... 

                           2801                                              2850 
R1_major_2_7804_reference  taagcggttt caactcttcc tggaatccgt ccactcaggg ggtcccttac 
                 Contig_1  .......... .......... .......... .......... .......... 

                           2851                                              2900 
R1_major_2_7804_reference  ctaagggcca cttcgttcac ttgtctttag gcactccaaa ggcataatca 
                 Contig_1  .......... .......... .......... .......... .......... 

                           2901                                              2950 
R1_major_2_7804_reference  aaagataggc tgatcaccaa ttcaactgcc attccagagg cttctagaat 
                 Contig_1  .......... .......... .......... .......... .......... 

                           2951                                              3000 
R1_major_2_7804_reference  gccttctttg gcacttgaag ccaatcaacg tatggagaaa aactgcctca 
                 Contig_1  .......... .......... .......... .......... .......... 

                           3001                                              3050 
R1_major_2_7804_reference  gtgaccagga acgacagtcg tctgctaatc gaagatggac atgcagaaga 
                 Contig_1  .......... .......... .......... .......... .......... 

                           3051                                              3100 
R1_major_2_7804_reference  ctgcgatgca agtaacgggg tacatacaga tgtgtgtaag gaccagaact 
                 Contig_1  .......... .......... .......... .......... .......... 

                           3101                                              3150 
R1_major_2_7804_reference  gcaatttatc aagacctcca tccccgttac ctaaggacac ggagatacgc 
                 Contig_1  .......... .......... .......... .......... .......... 

                           3151                                              3200 
R1_major_2_7804_reference  gttcacgaac tagccaatgc ctgcgcaccg atgaaggatc ccaccaaggg 
                 Contig_1  .......... .......... .......... .......... .......... 

                           3201                                              3250 
R1_major_2_7804_reference  tgagacaagt cttatgctta tctcctccga cacaattcta ccagctgttc 
                 Contig_1  .......... .......... .......... .......... .......... 

                           3251                                              3300 
R1_major_2_7804_reference  agtgtggagg agaagcagga gtaaactctg gcgaatcccc aatattggcc 
                 Contig_1  .......... .......... .......... .......... .......... 

                           3301                                              3350 
R1_major_2_7804_reference  acagaatgga ccaattcctt cattcaatag aagggcagac agatattgaa 
                 Contig_1  .......... .......... .......... .......... .......... 

                           3351                                              3400 
R1_major_2_7804_reference  ttaacggaaa ggaactgaac cgaaaattgc gtatatagtg gctcgacgcg 
                 Contig_1  .......... .......... .......... .......... .......... 

                           3401                                              3450 
R1_major_2_7804_reference  gcgatgtaca cgtgcctata gcatgcagct gataaagaag agagatagat 
                 Contig_1  .......... .......... .......... .......... .......... 

                           3451                                              3500 
R1_major_2_7804_reference  atataggaag tgtgccatca aagaaagctt tttaagcaat gtgactactg 
                 Contig_1  .......... .......... .......... .......... .......... 

                           3501                                              3550 
R1_major_2_7804_reference  agcctactag acagcttggt ttgataaaaa tccttttttt ccggctttaa 
                 Contig_1  .......... .......... .......... .......... .......... 

                           3551                                              3600 
R1_major_2_7804_reference  aggataggga ggctcgtaaa tggttgcggt tagtcactag aggttagtag 
                 Contig_1  .......... .......... .......... .......... .......... 

                           3601                                              3650 
R1_major_2_7804_reference  gtttcagttg tttagtcact gataaatgag agcagtcacc aacgagtccc 
                 Contig_1  .......... .......... .......... .......... .......... 

                           3651                                              3700 
R1_major_2_7804_reference  atcgtaatga ctgggcgtta agcgtcacga gcttacggga gatagagcga 
                 Contig_1  .......... .......... .......... .......... .......... 

                           3701                                              3750 
R1_major_2_7804_reference  agcaagccta catagggtac aagatcgaaa agaatgcatt gcattccaag 
                 Contig_1  .......... .......... .......... .......... .......... 

                           3751                                              3800 
R1_major_2_7804_reference  tgagatgtcc aagatcataa ggaaggaggg gaagaatcga cgaggaatct 
                 Contig_1  .......... .......... .......... .......... .......... 

                           3801                                              3850 
R1_major_2_7804_reference  agaagagaaa atcgtgaatg aaaaagcgtg acgagaattc tcaactcgag 
                 Contig_1  .......... .......... .......... .......... .......... 

                           3851                                              3900 
R1_major_2_7804_reference  atgttagagg gtgcaaaatc aatgggtgcc ggagctgcta caattgcttc 
                 Contig_1  .......... .......... .......... .......... .......... 

                           3901                                              3950 
R1_major_2_7804_reference  agcgggagct gctgtcggta ttggaaacgt ccttagttcc tcgattcatt 
                 Contig_1  .......... .......... .......... .......... .......... 

                           3951                                              4000 
R1_major_2_7804_reference  ccgtggcgcg aaatccatct ttggctaaac aattatttgg ttatgccatt 
                 Contig_1  .......... .......... .......... .......... .......... 

                           4001                                              4050 
R1_major_2_7804_reference  ttgggctttg ctctaaccga agctattgca tcgtttgccc taatgatggc 
                 Contig_1  .......... .......... .......... .......... .......... 

                           4051                                              4100 
R1_major_2_7804_reference  atttttgatc tcatccgtat tccgatttga tctctctatg aatggaaaag 
                 Contig_1  .......... .......... .......... .......... .......... 

                           4101                                              4150 
R1_major_2_7804_reference  gggggctttt gatcaataga acaagaagag gaagaaagac aaaacaaaga 
                 Contig_1  .......... .......... .......... .......... .......... 

                           4151                                              4200 
R1_major_2_7804_reference  gcaatgccta cattcccagc taacttctcg acgagtacga gtaagataag 
                 Contig_1  .......... .......... .......... .......... .......... 

                           4201                                              4250 
R1_major_2_7804_reference  catccaacta gtttacaccc agaatgattg tttttttgtt ttcttaggtc 
                 Contig_1  .......... .......... .......... .......... .......... 

                           4251                                              4300 
R1_major_2_7804_reference  tttttttcat tttttttttc ttttttttta tttctcaatt ctatctgaat 
                 Contig_1  .......... .......... .......... .......... .......... 

                           4301                                              4350 
R1_major_2_7804_reference  tttatgcaag gacataaaag aaaacggatt gattggaacg atgcctcaac 
                 Contig_1  .......... .......... .......... .......... .......... 

                           4351                                              4400 
R1_major_2_7804_reference  ttcacgcgag ccagggcccg cccagtccgg ttctccggaa gacgatgaca 
                 Contig_1  .......... .......... .......... .......... .......... 

                           4401                                              4450 
R1_major_2_7804_reference  cctcttcaga ggatgactcc tcttcagagg atgactcctc ttctgttgat 
                 Contig_1  .......... .......... .......... .......... .......... 

                           4451                                              4500 
R1_major_2_7804_reference  gaccccgaag aaagggtacg gcttcagaaa gccataagaa aaaagatagt 
                 Contig_1  .......... .......... .......... .......... .......... 

                           4501                                              4550 
R1_major_2_7804_reference  agctcttcta aagaaatttt gttccaccta ttgctcaaat atgggctttt 
                 Contig_1  .......... .......... .......... .......... .......... 

                           4551                                              4600 
R1_major_2_7804_reference  gtgggaaata ttgctctcga ggtagagcgg attttgattt cttgggggcg 
                 Contig_1  .......... .......... .......... .......... .......... 

                           4601                                              4650 
R1_major_2_7804_reference  gcgcatgaga tagccaaaga ggagtttttt tatgagaagt cctcagccaa 
                 Contig_1  .......... .......... .......... .......... .......... 

                           4651                                              4700 
R1_major_2_7804_reference  ggtaaatgtc ctacgtaaac tttttgcttt tctgaagaac tattctacca 
                 Contig_1  .......... .......... .......... .......... .......... 

                           4701                                              4750 
R1_major_2_7804_reference  ataagacgtg gacaaataat gacatgaacg ctcattggct ccatgatgtc 
                 Contig_1  .......... .......... .......... .......... .......... 

                           4751                                              4800 
R1_major_2_7804_reference  atgcggcgaa ctccgccatc ttctaaataa ccaaggcaaa ggtcatctat 
                 Contig_1  .......... .......... .......... .......... .......... 

                           4801                                              4850 
R1_major_2_7804_reference  tggctttttt cagttttcct tcacggcgaa tgagagattt ttctttttat 
                 Contig_1  .......... .......... .......... .......... .......... 

                           4851                                              4900 
R1_major_2_7804_reference  ggcttttgat tgctcgtttc aattgttaga tttgtttctg ttttgctttg 
                 Contig_1  .......... .......... .......... .......... .......... 

                           4901                                              4950 
R1_major_2_7804_reference  tctgacgagt aagaaggaag gaggctagtc cccgaaaatg cctcctttct 
                 Contig_1  .......... .......... .......... .......... .......... 

                           4951                                              5000 
R1_major_2_7804_reference  tgaaggtctt gaagttgggg tttatggctc cttagttcat cttttggtag 
                 Contig_1  .......... .......... .......... .......... .......... 

                           5001                                              5050 
R1_major_2_7804_reference  aaccaggcac ttatgcggtg ggttcgactc ccacaggagc gaagattgct 
                 Contig_1  .......... .......... .......... .......... .......... 

                           5051                                              5100 
R1_major_2_7804_reference  cgttattcct tttagctgcc cgcttagtga attgatctct tgtttagcga 
                 Contig_1  .......... .......... .......... .......... .......... 

                           5101                                              5150 
R1_major_2_7804_reference  atcgggaata aaaggcctgg gtctcttttc tttaaatgct ttctcccgcc 
                 Contig_1  .......... .......... .......... .......... .......... 

                           5151                                              5200 
R1_major_2_7804_reference  acccggctcg tgagtctaat tctggggttc aggaataggg gaagagggag 
                 Contig_1  .......... .......... .......... .......... .......... 

                           5201                                              5250 
R1_major_2_7804_reference  tctattggta tgggtcctaa tcgctcgtaa cgatccttgc ggatcccttc 
                 Contig_1  .......... .......... .......... .......... .......... 

                           5251                                              5300 
R1_major_2_7804_reference  tgtcgtctcg gtcgtcatct atcccctcta tcgtcttcgt tcgaatcggt 
                 Contig_1  .......... .......... .......... .......... .......... 

                           5301                                              5350 
R1_major_2_7804_reference  cgtctatgat cgtgccaaag ggcggagctt tctttaaagc actaattact 
                 Contig_1  .......... .......... .......... .......... .......... 

                           5351                                              5400 
R1_major_2_7804_reference  gggtgagctg atacgagtag ttacaaatcg gatgctacca aaaaactctc 
                 Contig_1  .......... .......... .......... .......... .......... 

                           5401                                              5450 
R1_major_2_7804_reference  tttatcttgt cttccttctc tcaggacatt ctcttcttct tctttaacta 
                 Contig_1  .......... .......... .......... .......... .......... 

                           5451                                              5500 
R1_major_2_7804_reference  tgttatttgc tttcactagc accggttagg agaccagtaa gagcggattc 
                 Contig_1  .......... .......... .......... .......... .......... 

                           5501                                              5550 
R1_major_2_7804_reference  tataacagta agagttcctt ccacttggct caatagccag agatgaaagt 
                 Contig_1  .......... .......... .......... .......... .......... 

                           5551                                              5600 
R1_major_2_7804_reference  aatagaagct tattctttca cacaagagca acctattttt ctgaatgtcc 
                 Contig_1  .......... .......... .......... .......... .......... 

                           5601                                              5650 
R1_major_2_7804_reference  agcttatgat gattcaatta caacagctgc agcaaaagta gaaggatcag 
                 Contig_1  .......... .......... .......... .......... .......... 

                           5651                                              5700 
R1_major_2_7804_reference  tctcccgacg tacccaacac cttcgaaaga gctgaggtaa ggaccccgat 
                 Contig_1  .......... .......... .......... .......... .......... 

                           5701                                              5750 
R1_major_2_7804_reference  ttcatgatga accctagact gaatccaacc ctgtcatgaa gaaagccctt 
                 Contig_1  .......... .......... .......... .......... .......... 

                           5751                                              5800 
R1_major_2_7804_reference  tgttacgcac aggtcgcttc ctgaaacagc agggatattc catcgacccg 
                 Contig_1  .......... .......... .......... .......... .......... 

                           5801                                              5850 
R1_major_2_7804_reference  acccctcatt ttgtcttgct ttctggctcg ggagacgaat gcagcccgta 
                 Contig_1  .......... .......... .......... .......... .......... 

                           5851                                              5900 
R1_major_2_7804_reference  gttagttcat tcaacggaga gggaaagctg aattcacatg ttaccagagg 
                 Contig_1  .......... .......... .......... .......... .......... 

                           5901                                              5950 
R1_major_2_7804_reference  aatgcatcgt gtaataacta ataaatatgc atatttcact tccatgggaa 
                 Contig_1  .......... .......... .......... .......... .......... 

                           5951                                              6000 
R1_major_2_7804_reference  gaatcgatcg aaatgaatct gtacgataaa gactttttag tcgaatgaga 
                 Contig_1  .......... .......... .......... .......... .......... 

                           6001                                              6050 
R1_major_2_7804_reference  cccctcctcc gggatagaat aaatcctaag tgccttcttg tggctttggg 
                 Contig_1  .......... .......... .......... .......... .......... 

                           6051                                              6100 
R1_major_2_7804_reference  gtatctgaac ccagttggca ttcttgttcg gatgcttgaa tcgaactcat 
                 Contig_1  .......... .......... .......... .......... .......... 

                           6101                                              6150 
R1_major_2_7804_reference  ctgtttattc attcaattca cagtcacaaa gagacagaaa aggaagggct 
                 Contig_1  .......... .......... .......... .......... .......... 

                           6151                                              6200 
R1_major_2_7804_reference  tctattggaa tccccatcta atttctcata aaagtaggac aaaagaaaac 
                 Contig_1  .......... .......... .......... .......... .......... 

                           6201                                              6250 
R1_major_2_7804_reference  tggatttcgc ctttttggat tgatgattcc cttgcagaag cacccttact 
                 Contig_1  .......... .......... .......... .......... .......... 

                           6251                                              6300 
R1_major_2_7804_reference  cctatgagag tgatggttcc cctttctttc ttgtaccgag gttaagggtt 
                 Contig_1  .......... .......... .......... .......... .......... 

                           6301                                              6350 
R1_major_2_7804_reference  cggtagagtc acttccaccc cggaactagt cccgatggaa gaccagaaga 
                 Contig_1  .......... .......... .......... .......... .......... 

                           6351                                              6400 
R1_major_2_7804_reference  ctttgacgaa ccttgagctc taaagctctc caacagctct aacaatgaat 
                 Contig_1  .......... .......... .......... .......... .......... 

                           6401                                              6450 
R1_major_2_7804_reference  ggagacttcc aacctagatg atgccctcct gtctacaaaa ggctttgagc 
                 Contig_1  .......... .......... .......... .......... .......... 

                           6451                                              6500 
R1_major_2_7804_reference  cactctcagg ttaaagggat attacacctc ttccccagga actctaaatg 
                 Contig_1  .......... .......... .......... .......... .......... 

                           6501                                              6550 
R1_major_2_7804_reference  attcacccgg aaaacacata gtagatgctg agggagctaa agacagagcc 
                 Contig_1  .......... .......... .......... .......... .......... 

                           6551                                              6600 
R1_major_2_7804_reference  tgggagttcc ggtccgctga ttggtagatg gaagtctttt cctgaggcca 
                 Contig_1  .......... .......... .......... .......... .......... 

                           6601                                              6650 
R1_major_2_7804_reference  agacatatat agctatttgc taatcgaggg cttcacttcc ctgctctggt 
                 Contig_1  .......... .......... .......... .......... .......... 

                           6651                                              6700 
R1_major_2_7804_reference  tcaagactag ctaggtatcc tcctcaatat cgttaccaca ctagcttgaa 
                 Contig_1  .......... .......... .......... .......... .......... 

                           6701                                              6750 
R1_major_2_7804_reference  tagtctcaga gcttggctac gattgcctcg aaggaatgca gagctgtctt 
                 Contig_1  .......... .......... .......... .......... .......... 

                           6751                                              6800 
R1_major_2_7804_reference  atagtagcga gcactccctt tatgaaccaa caatcagaag acagaaagaa 
                 Contig_1  .......... .......... .......... .......... .......... 

                           6801                                              6850 
R1_major_2_7804_reference  agcaaaagga gaaggaagag aagggactaa tagatgttat cctactagca 
                 Contig_1  .......... .......... .......... .......... .......... 

                           6851                                              6900 
R1_major_2_7804_reference  gtgactagaa ggaagggagc caagtcacta actagaggaa gggtctacga 
                 Contig_1  .......... .......... .......... .......... .......... 

                           6901                                              6950 
R1_major_2_7804_reference  ttgccgggtc gtgttcgtga accaataaag aacttttaga attgactcct 
                 Contig_1  .......... .......... .......... .......... .......... 

                           6951                                              7000 
R1_major_2_7804_reference  cggaaattac tgaaagacta gcctacgacc cctcacagaa aaagggtctc 
                 Contig_1  .......... .......... .......... .......... .......... 

                           7001                                              7050 
R1_major_2_7804_reference  tgcttaaagg aatttcagat aagtctttgg gcgtactttg acgaggggtg 
                 Contig_1  .......... .......... .......... .......... .......... 

                           7051                                              7100 
R1_major_2_7804_reference  acaactcctt ctttctattc tatagaagcg ccaataaaag atataaaaat 
                 Contig_1  .......... .......... .......... .......... .......... 

                           7101                                              7150 
R1_major_2_7804_reference  agagggattc ttagtccgcg tagtttcaaa gaattaaatt cataagcgat 
                 Contig_1  .......... .......... .......... .......... .......... 

                           7151                                              7200 
R1_major_2_7804_reference  cccctccctg tcttctttct ggaggcttac ggtaatcgtc cgtccatcag 
                 Contig_1  .......... .......... .......... .......... .......... 

                           7201                                              7250 
R1_major_2_7804_reference  cccgaaaccg agtgagcatc tttctgccct aaagaaagag tatagtgctc 
                 Contig_1  .......... .......... .......... .......... .......... 

                           7251                                              7300 
R1_major_2_7804_reference  gtcttttgat aagagtattc catactatct gctggaaagt tttcaacgtc 
                 Contig_1  .......... .......... .......... .......... .......... 

                           7301                                              7350 
R1_major_2_7804_reference  caccttattc aactacggga atttcttctg gttcgctact atctgagcct 
                 Contig_1  .......... .......... .......... .......... .......... 

                           7351                                              7400 
R1_major_2_7804_reference  acagctcacg actgaccttg aactggccaa aagctttcta ttttaacgga 
                 Contig_1  .......... .......... .......... .......... .......... 

                           7401                                              7450 
R1_major_2_7804_reference  attccacaat tgcattacct tcggctgcac ttccttatct gtattcctgg 
                 Contig_1  .......... .......... .......... .......... .......... 

                           7451                                              7500 
R1_major_2_7804_reference  gcgggcgtag aaacccctgc ttgaacatga gctagggacc cagctccctc 
                 Contig_1  .......... .......... .......... .......... .......... 

                           7501                                              7550 
R1_major_2_7804_reference  ccccacgccc actcacggaa gtgtttggct aaaaatcgca cggattgaat 
                 Contig_1  .......... .......... .......... .......... .......... 

                           7551                                              7600 
R1_major_2_7804_reference  cttcttcaag aagggggatt cccccttttt aattcctttc cccgccaaca 
                 Contig_1  .......... .......... .......... .......... .......... 

                           7601                                              7650 
R1_major_2_7804_reference  cgctgtcctt cattgctatg ttccttagta ccctcttcaa tctattcccc 
                 Contig_1  .......... .......... .......... .......... .......... 

                           7651                                              7700 
R1_major_2_7804_reference  tgcttgcctt ggtcctcagt caacgggatc ggggactgga cgttttactt 
                 Contig_1  .......... .......... .......... .......... .......... 

                           7701                                              7750 
R1_major_2_7804_reference  caaggcctct ttaactaggg tcaatgctgc ttttaagctt aagagaatgc 
                 Contig_1  .......... .......... .......... .......... .......... 

                           7751                                              7800 
R1_major_2_7804_reference  ttttggctcc gcctagcctt aaagcaaagg gtcatactgt tctcactcca 
                 Contig_1  .......... .......... .......... .......... .......... 

                           7801                                              7850 
R1_major_2_7804_reference  ttgccatttc ttcggtctct tcttcagagt taagctagcc actctcaatt 
                 Contig_1  .......... .......... .......... .......... .......... 

                           7851                                              7900 
R1_major_2_7804_reference  agtggagtgg gtaactcgct tcggctgctt ccattgatgg aggcctggcc 
                 Contig_1  .......... .......... .......... .......... .......... 

                           7901                                              7950 
R1_major_2_7804_reference  ttatgatagg ataaaagaca agcgaatact aatccccctt tgggggctgg 
                 Contig_1  .......... .......... .......... .......... .......... 

                           7951                                              8000 
R1_major_2_7804_reference  gcagccacca tatacacctc ctcacactct tatcgatcca gccgacggat 
                 Contig_1  .......... .......... .......... .......... .......... 

                           8001                                              8050 
R1_major_2_7804_reference  gcctgttccg ctaaatcacc ctacctttct aactcgtctt aagaactccg 
                 Contig_1  .......... .......... .......... .......... .......... 

                           8051                                              8100 
R1_major_2_7804_reference  cctatccgtg ggcatttacc agtggttttg gttttgtctc aaaatccctt 
                 Contig_1  .......... .......... .......... .......... .......... 

                           8101                                              8150 
R1_major_2_7804_reference  tcttctcggt ttctccccct tttaaagggg caagatgtca aaattacaga 
                 Contig_1  .......... .......... .......... .......... .......... 

                           8151                                              8200 
R1_major_2_7804_reference  aagatgtccg attgcgatac acaatataag tcattagcga tagtcgacta 
                 Contig_1  .......... .......... .......... .......... .......... 

                           8201                                              8250 
R1_major_2_7804_reference  cgtaggcgct tagagagggg aagagcggcg tagaggagag atctttacta 
                 Contig_1  .......... .......... .......... .......... .......... 

                           8251                                              8300 
R1_major_2_7804_reference  ttgggatatc aagaagattc cgattttgcg tatgactctt aaagttactg 
                 Contig_1  .......... .......... .......... .......... .......... 

                           8301                                              8350 
R1_major_2_7804_reference  tattgctaag agttgccggc gaagggaagt ttgactttga aagaagccac 
                 Contig_1  .......... .......... .......... .......... .......... 

                           8351                                              8400 
R1_major_2_7804_reference  tttcaccttg aaagccacta gacttcttcc ccgaacccgt gcatgcatgg 
                 Contig_1  .......... ...gccacta gacttcttcc ccgaacccgt gcatgcatgg 

                           8401                                              8450 
R1_major_2_7804_reference  tttggccgga atggaacact ttttcctaaa ggagttggag cccttgcctt 
                 Contig_1  tttggccgga atggaacact ttttcctaaa ggagttggag cccttgcctt 

                           8451                                              8500 
R1_major_2_7804_reference  ttccgggact taaagaatgg aaaaaagtct gttttcaagg atagcgggta 
                 Contig_1  ttccgggact taaagaatgg aaaaaagtct gttttcaagg atagcgggta 

                           8501                                              8550 
R1_major_2_7804_reference  agcaggaaat cccctagatc tgatctcgga tcttgccggg ttaagcacgc 
                 Contig_1  agcaggaaat cccctagatc tgatctcgga tcttgccggg ttaagcacgc 

                           8551                                              8600 
R1_major_2_7804_reference  taattagaag gccctttgct atcaataaga aggaaaagcg ggatacggtc 
                 Contig_1  taattagaag gccctttgct atcaataaga aggaaaagcg ggatacggtc 

                           8601                                              8650 
R1_major_2_7804_reference  ttactagtgc taactggaac ggagcttctc aaagccctta ttcaattgag 
                 Contig_1  ttactagtgc taactggaac ggagcttctc aaagccctta ttcaattgag 

                           8651                                              8700 
R1_major_2_7804_reference  cctaacagct caccttcgcc tattattcca cccaatgagc aaagagaaca 
                 Contig_1  cctaacagct caccttcgcc tattattcca cccaatgagc aaagagaaca 

                           8701                                              8750 
R1_major_2_7804_reference  gcggattctc gatggttgaa cagaagagag acagggcaag caattgatcc 
                 Contig_1  gcggattctc gatggttgaa cagaagagag acagggcaag caattgatcc 

                           8751                                              8800 
R1_major_2_7804_reference  ataccagccg gttcccaccg ctagacgagg atcggcccac cagcatggga 
                 Contig_1  ataccagccg gttcccaccg ctagacgagg atcggcccac cagcagggga 

                           8801                                              8850 
R1_major_2_7804_reference  atgagtgact aataacgagt gaacgagaat ggctttgctt gtgcttgccc 
                 Contig_1  atga...... .......... .......... ..ctttgacc tcg..agcct 

                           8851                                              8900 
R1_major_2_7804_reference  gcccttccaa gtttcctttt tcagtagctg gttttggagc agcaggaaga 
                 Contig_1  gtcctactta ttcttctttt cccgttcctg accctgag.. .......... 

                           8901                                              8950 
R1_major_2_7804_reference  gagagaaaga ctaaggtcgc agctgctgct ggcttagctt tcttggctgc 
                 Contig_1  .......... .......... ...tgtagag gggttagcct t......... 

                           8951                                              9000 
R1_major_2_7804_reference  tgagtctgag gcacctggga aggaggtact caagcttcta cctttttctg 
                 Contig_1  .......... .........g agctaggtct tgattgttta ttccattttg 

                           9001                                              9050 
R1_major_2_7804_reference  tcccaccttc gccgaattct ttatccaaag ttcaattagt caaagtttca 
                 Contig_1  tc........ .......... ........ag ttcaagta.. .......... 

                           9051                                              9100 
R1_major_2_7804_reference  ttcttctatc tgggatggga caaaccttct ttcaaaaagg aaggtactct 
                 Contig_1  .........c tggaatggga .......... .......... .......... 

                           9101                                              9150 
R1_major_2_7804_reference  tagctggcca ctgagcctga tttcacgctt tgatcgggct tctgacttac 
                 Contig_1  .......... .......... .......... .......... .......... 

                           9151                                              9200 
R1_major_2_7804_reference  gatctttctg tattatacaa cagtaacaag cacaagggga gcactaaacg 
                 Contig_1  .......... .......... .......... .......... .......... 

                           9201                                              9250 
R1_major_2_7804_reference  agaaaaccct gtctatccgg cccaaggaag tgatcacccg tgtggtgaac 
                 Contig_1  .......... .......... .......... .......... .......... 

                           9251                                              9300 
R1_major_2_7804_reference  gaaggcccta tagaaagaac agaaccagaa cagcaaggca cgaaaggaag 
                 Contig_1  .......... .......... .......... .......... .......... 

                           9301                                              9350 
R1_major_2_7804_reference  tcatcggaag acgctgtagg gtagcctaga gaagagaggg gaccaccaag 
                 Contig_1  .......... .......... .......... .......... .......... 

                           9351                                              9400 
R1_major_2_7804_reference  gccgtggtcg gtgtcgcagt aaaggcaagt tcttcgaact tgttgacgca 
                 Contig_1  .......... .......... .......... .......... .......... 

                           9401                                              9450 
R1_major_2_7804_reference  gacccagaga gaggcttttc ttcgcccgtg catatggcag tttcagtctc 
                 Contig_1  .......... .......... .......... .......... .......... 

                           9451                                              9500 
R1_major_2_7804_reference  gtatgaagca cctggcaata gagggcgtgc cataacagga agggcaatgg 
                 Contig_1  .......... .......... .......... .......... .......... 

                           9501                                              9550 
R1_major_2_7804_reference  ggtttggagt ttaagcagga actggcccaa gctttgcacc ttttgttggg 
                 Contig_1  .......... .......... .......... .......... ....gttacg 

                           9551                                              9600 
R1_major_2_7804_reference  gacaagtcat ccctttgctt tgtagttcta gttgcggatt cccggatagc 
                 Contig_1  gat.attcat tcctaaacta tgtcacc... .......... .......... 

                           9601                                              9650 
R1_major_2_7804_reference  tagagtttca ctagctagtt tcgtaagcca gaagaaggcc agtgggcagg 
                 Contig_1  ....gattgg ttaactgatc cccctaacaa tagcaagaac agc....... 

                           9651                                              9700 
R1_major_2_7804_reference  aggaaggtcg gtctgtctga cctgttgatg catcactctt tagactacga 
                 Contig_1  .......... .......... .......... .......... .......... 

                           9701                                              9750 
R1_major_2_7804_reference  tattattgta tgaaacctac tttctcggaa tctctttttt cacccagccc 
                 Contig_1  .......... .......... .......... .......... .......... 

                           9751                                              9800 
R1_major_2_7804_reference  agcgtgtcga cgtcatcgga tgccaacaaa agtgtaacta tcaagcgcta 
                 Contig_1  .......... .......... .......... .......... .......... 

                           9801   9804 
R1_major_2_7804_reference  aacc     
                 Contig_1  tacc     
