# Supplementary material for: Genetic diversity of Coffea arabica L. mitochondrial genomes caused by repeat- mediated recombination and RNA editing
Source: Front Plant Sci. 2023 Oct 11;14:1261012. doi: 10.3389/fpls.2023.1261012 (PMC10598636; doi:10.3389/fpls.2023.1261012)
Supplement: Supplementary file 17 [file DataSheet_1.zip › Supplementary File 2/Mapped to the reference conformation/cf_R30_ma1.fasta]

>R30_major_1_139_reference
ATTCTAATGAGGTGGAACGAGTGTAATAAAAGTCAAAGAAGGAAGGAGCGAGCTACATACTTTTGCGAGTAGATAGAGATCGAGTCAATAATGGATTAGCCCGGGAGTTGGGAGAACCTTGGAAAGCATACTTTTGAGTCGCCGAAACCTAATTAGAATTAGAAAATGTAGGCACACTGGGAAGATATTTTATATCTTTATGACTTAACTGACATTGAATTATCCCTCGTCTTATCTGGGCTGCATAACCTCCGTAAGTGCACTCCTATCCCAAGTATACTTCTTTCTGACTCATGGAGCAGAAGAGTTCGAACTATATGAATTGATATACTCTTTTGAATCGCCTTAAGTAGACCGAGTTATAAGGTTAAAGGAGAAGTCCTTTTCATGTTAATCAAGCAAACGGAGACTTTACGTACTTTGTAGCGCGACAGTTATGGGTAAAGATCCATCATTCAGGTGAAGAAAAAGCAGTCCATTTGGCTTCAACCAGAAAGCCCTTACCTTCTACGAAGTCCATATATATCATATTCATTCCCATGAAGCCATTTATTTTAGAAGTGCAACTTTGACTTTTCAGTTCATCCCTATCCTTTTAGTGCTTTCCATTCCAAGCCCAGCCGTACAACAAGGTTTTTATTCCACCGCCCTTCTCACGGAGCCGAACGTGGACGTTACCGCTCCTCCCAAAGGCAGCTAAGGTATGCAGTAAAAAGTCTTGTCTTCAAGTCAGTCCTGTTATCCTTGATTTCCTATGCAATAGATGAGAGGGAACCCTAAACTGGAAGGTTCACCGGTCATTTCATTATACGCAATTTCCTCTGTCTTTTCTCCGCTCTCAAGTCAGATAAAGGAAGAGTGAATGAAGGTAGGGCCGCTCTGGTTGATAGCTCAGGTTCTGGTCTTGGAGCTCGAGCTCGGCTGAACGGCTGCTTGGGTCAACTAGTCATTTATGTTAGGTCAGCTCTTCTGGCTCGAAACGGCTATCGCCTCCTCTCGCTGGGCTCTTCGCAGTTCACGGGCTGCCTCCTCAACTCAACCCAGGCTCTATCAAACCAGCTTGTTTCACGTACATACTGACAAGGCCAAAAAACGAATTCGGATTCGGGTGCTCTTGCCGAGGAATAATTGAATGATTCATGCCACTTTCTTATGCCGATGCCGACTCTGATCGCCTTGAATACTCTCCTTTCCTTAGGAATAGCGGGAAAGATCAGATCCATGAAGACTATGGGTCAGGAGATTTAGTTAAACCTGCCCCAGTCTTTTACCTGGGAATATCAAATTGAAAAAAGATCCTCCGCTTGAACGTGTCGAGCAGAAGTCTTTCAAAAGCCAAGTATGGTTAAGCTTCCTGTCCCACCTCCTAATGGAAACTCGGTCTTTCTTTTTGTATGCCTAGAGAGCCTCTGACTACACTTCAACTTCATGCCAGATCCTTGCTTGGGTTATCCGTGATCTTTTTCTCTAATCTAGTTCACCTTATTGGAAGACTCGGCTTGTTGAGTGAATCATTTCAACAAAAACAATATATATTAATATTAGCAAACTCTTTTACTTAATCACCTGTGAAGACTGTACCTTGATCGGCAATGATGATTTTTGGAATGCCAAACCGATTATCCTTTCTATTTTTATATAACTATTTCGGTTATTTACGTTATTGAATGGGATTGGCACCCATTTAGTCAGTAGCTAGAAATGTGTGTGCTTCCTCTTGATGGTGGATTTTGCCAATTCAGTCCCCCGCCCAAGGAAAAGAAAGAGGCAAGTCTGAAATGCCTTCCTTAATGGACGAGGCGTAACAGGAGGTTGAAAGCGAGGGAAGAGAAGAAATGCCACTAGGTCAGGTTAGCTTGAAGCTAGGGTCAGGTATAGTATAGTAGGGAACTGGCCAACTACGCTAACTGGAAATGCAATGTCTGACTTCGCTCTGTTGGGCTCTTAAGGGGCTTATCATGCGTTTTATCGTCCTCATGTGGAATTCAGTCTCTTCTTTATGTTATATCTATCCTCGGGGAAGGAACTAGCCCTATTCATGGCAAGGAGTGAACCCGCCTGACCAACAGAGTCAAATAAAGAGCAGCTTTTCGGGTCAAGAAGAAGAGCAAGGAGGTCCCACTATCTGATATAGGGAGC
>Contig_2
GTCAGTCCTGTTATCCTTGATTTCCTATGCAATAGATGAGAGGGAACCCTAAACTGGAAGGTTCACCGGTCATTTCATT
ATACGCAATTTCCTCTGTCTTTTCTCCGCTCTCAAGTCAGATAAAGGAAGAGTGAATGAAGGTAGGGCCGCTCTGGTTG
ATAGCTCAGGTTCTGGTCTTGGAGCTCGAGCTCGGCTGAACGGCTGCTTGGGTCAACTAGTCATTTATGTTAGGTCAGC
TCTTCTGGCTCGAAACGGCTATCGCCTCCTCTCGCTGGGCTCTTCGCAGTTCACGGGCTGCCTCCTCAACTCAACCCAG
GCTCTATCAAACCAGCTTGTTTCACGTACATACTGACAAGGCCAAAAAACGAATTCGGATTCGGGTGCTCTTGCCGAGG
AATAATTGAATGATTCATGCCACTTTCTTATGCCGATGCCGACTCTGATCGCCTTGAATACTCTCCTTTCCTTAGGAAT
AGCGGGAAAGATCAGATCCATGAAGACTATGGGTCAGGAGATTTAGTTAAACCTGCCCCAGTCTTTTACCTGGGAATAT
CAAATTGAAAAAAGATCCTCCGCTTGAACGTGTCGAG
