# Supplementary material for: Genetic diversity of Coffea arabica L. mitochondrial genomes caused by repeat- mediated recombination and RNA editing
Source: Front Plant Sci. 2023 Oct 11;14:1261012. doi: 10.3389/fpls.2023.1261012 (PMC10598636; doi:10.3389/fpls.2023.1261012)
Supplement: Supplementary file 17 [file DataSheet_1.zip › Supplementary File 2/Mapped to the reference conformation/cf_R30_ma1_mafft.fasta]

>R30_major_1_139_reference
attctaatgaggtggaacgagtgtaataaaagtcaaagaaggaaggagcgagctacatac
ttttgcgagtagatagagatcgagtcaataatggattagcccgggagttgggagaacctt
ggaaagcatacttttgagtcgccgaaacctaattagaattagaaaatgtaggcacactgg
gaagatattttatatctttatgacttaactgacattgaattatccctcgtcttatctggg
ctgcataacctccgtaagtgcactcctatcccaagtatacttctttctgactcatggagc
agaagagttcgaactatatgaattgatatactcttttgaatcgccttaagtagaccgagt
tataaggttaaaggagaagtccttttcatgttaatcaagcaaacggagactttacgtact
ttgtagcgcgacagttatgggtaaagatccatcattcaggtgaagaaaaagcagtccatt
tggcttcaaccagaaagcccttaccttctacgaagtccatatatatcatattcattccca
tgaagccatttattttagaagtgcaactttgacttttcagttcatccctatccttttagt
gctttccattccaagcccagccgtacaacaaggtttttattccaccgcccttctcacgga
gccgaacgtggacgttaccgctcctcccaaaggcagctaaggtatgcagtaaaaagtctt
gtcttcaagtcagtcctgttatccttgatttcctatgcaatagatgagagggaaccctaa
actggaaggttcaccggtcatttcattatacgcaatttcctctgtcttttctccgctctc
aagtcagataaaggaagagtgaatgaaggtagggccgctctggttgatagctcaggttct
ggtcttggagctcgagctcggctgaacggctgcttgggtcaactagtcatttatgttagg
tcagctcttctggctcgaaacggctatcgcctcctctcgctgggctcttcgcagttcacg
ggctgcctcctcaactcaacccaggctctatcaaaccagcttgtttcacgtacatactga
caaggccaaaaaacgaattcggattcgggtgctcttgccgaggaataattgaatgattca
tgccactttcttatgccgatgccgactctgatcgccttgaatactctcctttccttagga
atagcgggaaagatcagatccatgaagactatgggtcaggagatttagttaaacctgccc
cagtcttttacctgggaatatcaaattgaaaaaagatcctccgcttgaacgtgtcgagca
gaagtctttcaaaagccaagtatggttaagcttcctgtcccacctcctaatggaaactcg
gtctttctttttgtatgcctagagagcctctgactacacttcaacttcatgccagatcct
tgcttgggttatccgtgatctttttctctaatctagttcaccttattggaagactcggct
tgttgagtgaatcatttcaacaaaaacaatatatattaatattagcaaactcttttactt
aatcacctgtgaagactgtaccttgatcggcaatgatgatttttggaatgccaaaccgat
tatcctttctatttttatataactatttcggttatttacgttattgaatgggattggcac
ccatttagtcagtagctagaaatgtgtgtgcttcctcttgatggtggattttgccaattc
agtcccccgcccaaggaaaagaaagaggcaagtctgaaatgccttccttaatggacgagg
cgtaacaggaggttgaaagcgagggaagagaagaaatgccactaggtcaggttagcttga
agctagggtcaggtatagtatagtagggaactggccaactacgctaactggaaatgcaat
gtctgacttcgctctgttgggctcttaaggggcttatcatgcgttttatcgtcctcatgt
ggaattcagtctcttctttatgttatatctatcctcggggaaggaactagccctattcat
ggcaaggagtgaacccgcctgaccaacagagtcaaataaagagcagcttttcgggtcaag
aagaagagcaaggaggtcccactatctgatatagggagc
>Contig_2
------------------------------------------------------------
------------------------------------------------------------
------------------------------------------------------------
------------------------------------------------------------
------------------------------------------------------------
------------------------------------------------------------
------------------------------------------------------------
------------------------------------------------------------
------------------------------------------------------------
------------------------------------------------------------
------------------------------------------------------------
------------------------------------------------------------
--------gtcagtcctgttatccttgatttcctatgcaatagatgagagggaaccctaa
actggaaggttcaccggtcatttcattatacgcaatttcctctgtcttttctccgctctc
aagtcagataaaggaagagtgaatgaaggtagggccgctctggttgatagctcaggttct
ggtcttggagctcgagctcggctgaacggctgcttgggtcaactagtcatttatgttagg
tcagctcttctggctcgaaacggctatcgcctcctctcgctgggctcttcgcagttcacg
ggctgcctcctcaactcaacccaggctctatcaaaccagcttgtttcacgtacatactga
caaggccaaaaaacgaattcggattcgggtgctcttgccgaggaataattgaatgattca
tgccactttcttatgccgatgccgactctgatcgccttgaatactctcctttccttagga
atagcgggaaagatcagatccatgaagactatgggtcaggagatttagttaaacctgccc
cagtcttttacctgggaatatcaaattgaaaaaagatcctccgcttgaacgtgtcgag--
------------------------------------------------------------
------------------------------------------------------------
------------------------------------------------------------
------------------------------------------------------------
------------------------------------------------------------
------------------------------------------------------------
------------------------------------------------------------
------------------------------------------------------------
------------------------------------------------------------
------------------------------------------------------------
------------------------------------------------------------
------------------------------------------------------------
------------------------------------------------------------
---------------------------------------
