# Supplementary material for: Genetic diversity of Coffea arabica L. mitochondrial genomes caused by repeat- mediated recombination and RNA editing
Source: Front Plant Sci. 2023 Oct 11;14:1261012. doi: 10.3389/fpls.2023.1261012 (PMC10598636; doi:10.3389/fpls.2023.1261012)
Supplement: Supplementary file 17 [file DataSheet_1.zip › Supplementary File 2/Mapped to the reference conformation/cf_R30_ma1_mafft.msf]

GDC ******** GeneDoc Multiple Sequence Alignment Editor ********
GDC 04000006950190000cffffffffffff000000000000000000808080c0c0c0
GDC ffffff000000000000f43f000000000000f43f000000000000f03f000000
GDC 000000f03f00A000300000190000cA54696d6573204e657720526f6d616e
GDC 00A00320002000000000000000000000601444e000245510003535400044
GDC b52000546595700064c49564d00285233305f6d616a6f725f315f3133395
GDC f7265666572656e63652c0d0a436f6e7469675f32293b0d0a00BBAABAAA0
GDC 000002a000a00020001B20AAA000a203a2000203a2000000000000000594
GDC 00000000000000000000c5058000000ffff000047580000ff00ff0000414
GDC 75358000000ffffff0056434147444e535450580000ff00ffff00484b525
GDC 800ff00000000ff4659574858000000ff8080804544580000ff000000ff4
GDC 84b5245445800ffffff0000ff48524551444e425a5800ff000000ff00595
GDC 7484b524551444e5354425a580000000000ff00494c56415800ff0000808
GDC 080494c564341474d4659574854505800ffffff0000000c5058000000000
GDC 00000475800000000000000414347535800000000000000564147444e535
GDC 4505800000000000000484b5258000000000000004659574858000000000
GDC 0000045445800000000000000484b5245445800000000000000485245514
GDC 44e425a5800000000000000435957484b524551444e5354425a580000000
GDC 0000000494c56415800000000000000494c564341474d465957485450580
GDC 00000000000000300ffffff00000000ffffff80808000000000c0c0c0000
GDC 0ABBBBBBBBBBBBBB00ff00A000200010001A0018AA000000000000000000
GDC 000003A00ff00A0000000000805640000000000080514000000000000049
GDC 400000020000000000001440A0000000098b20c410000000010250641000
GDC 00000189806410000000078b10b4100AAABB00005374616e646172640046
GDC 464c4c5353535359592a2a43432a574c4c4c4c5050505048485151525252
GDC 524949494d545454544e4e4b4b5353525256565656414141414444454547
GDC 474747002d2d2d2d2d2d2d2d2d2d2d2d2d2d2d2d2d2d2d2d2d2d2d2d2d2d
GDC 2d2d2d2d2d2d2d2d2d4d2d2d2d2d2d2d2d2d2d2d2d2d2d2d2d2d2d2d2d2d
GDC 2d2d2d2d2d2d2d2d00BBBBB0000000000000002000000000003000000000
GDC 000BBAB0002000005000001b7B0000000000005940000000000000544000
GDC 00000000004e4000DAAB000000ffffff0302014445484b524e5153540000
GDC ff00ff0000024c49564d4659574147435000ff000000ff0004014445484b
GDC 520000ff00ff0000024e5153540000ff00ff8000034c49564d46595700ff
GDC 000000ff0004414700ff0000008000080144450000ff00ff000002484b52
GDC 00ffffffff0000034e510000ff00ff800004535400ffffffff8000054c49
GDC 5600ff000000ff000646595700ffffff00ff0007414700ff000000800008
GDC 4d4300ffffff0080000000000000Affffff80808000A
 Gene1.msf  MSF: 2139  Type: P  August 26, 2022  09:56  Check: 6625 ..

 Name: R30_major_1_139_reference Len:  2139  Check: 6514  Weight:   1.00
 Name: Contig_2         Len:  2139  Check: 111   Weight:   1.00

//

                           1                                                   50 
R30_major_1_139_reference  attctaatga ggtggaacga gtgtaataaa agtcaaagaa ggaaggagcg 
                 Contig_2  .......... .......... .......... .......... .......... 

                           51                                                 100 
R30_major_1_139_reference  agctacatac ttttgcgagt agatagagat cgagtcaata atggattagc 
                 Contig_2  .......... .......... .......... .......... .......... 

                           101                                                150 
R30_major_1_139_reference  ccgggagttg ggagaacctt ggaaagcata cttttgagtc gccgaaacct 
                 Contig_2  .......... .......... .......... .......... .......... 

                           151                                                200 
R30_major_1_139_reference  aattagaatt agaaaatgta ggcacactgg gaagatattt tatatcttta 
                 Contig_2  .......... .......... .......... .......... .......... 

                           201                                                250 
R30_major_1_139_reference  tgacttaact gacattgaat tatccctcgt cttatctggg ctgcataacc 
                 Contig_2  .......... .......... .......... .......... .......... 

                           251                                                300 
R30_major_1_139_reference  tccgtaagtg cactcctatc ccaagtatac ttctttctga ctcatggagc 
                 Contig_2  .......... .......... .......... .......... .......... 

                           301                                                350 
R30_major_1_139_reference  agaagagttc gaactatatg aattgatata ctcttttgaa tcgccttaag 
                 Contig_2  .......... .......... .......... .......... .......... 

                           351                                                400 
R30_major_1_139_reference  tagaccgagt tataaggtta aaggagaagt ccttttcatg ttaatcaagc 
                 Contig_2  .......... .......... .......... .......... .......... 

                           401                                                450 
R30_major_1_139_reference  aaacggagac tttacgtact ttgtagcgcg acagttatgg gtaaagatcc 
                 Contig_2  .......... .......... .......... .......... .......... 

                           451                                                500 
R30_major_1_139_reference  atcattcagg tgaagaaaaa gcagtccatt tggcttcaac cagaaagccc 
                 Contig_2  .......... .......... .......... .......... .......... 

                           501                                                550 
R30_major_1_139_reference  ttaccttcta cgaagtccat atatatcata ttcattccca tgaagccatt 
                 Contig_2  .......... .......... .......... .......... .......... 

                           551                                                600 
R30_major_1_139_reference  tattttagaa gtgcaacttt gacttttcag ttcatcccta tccttttagt 
                 Contig_2  .......... .......... .......... .......... .......... 

                           601                                                650 
R30_major_1_139_reference  gctttccatt ccaagcccag ccgtacaaca aggtttttat tccaccgccc 
                 Contig_2  .......... .......... .......... .......... .......... 

                           651                                                700 
R30_major_1_139_reference  ttctcacgga gccgaacgtg gacgttaccg ctcctcccaa aggcagctaa 
                 Contig_2  .......... .......... .......... .......... .......... 

                           701                                                750 
R30_major_1_139_reference  ggtatgcagt aaaaagtctt gtcttcaagt cagtcctgtt atccttgatt 
                 Contig_2  .......... .......... ........gt cagtcctgtt atccttgatt 

                           751                                                800 
R30_major_1_139_reference  tcctatgcaa tagatgagag ggaaccctaa actggaaggt tcaccggtca 
                 Contig_2  tcctatgcaa tagatgagag ggaaccctaa actggaaggt tcaccggtca 

                           801                                                850 
R30_major_1_139_reference  tttcattata cgcaatttcc tctgtctttt ctccgctctc aagtcagata 
                 Contig_2  tttcattata cgcaatttcc tctgtctttt ctccgctctc aagtcagata 

                           851                                                900 
R30_major_1_139_reference  aaggaagagt gaatgaaggt agggccgctc tggttgatag ctcaggttct 
                 Contig_2  aaggaagagt gaatgaaggt agggccgctc tggttgatag ctcaggttct 

                           901                                                950 
R30_major_1_139_reference  ggtcttggag ctcgagctcg gctgaacggc tgcttgggtc aactagtcat 
                 Contig_2  ggtcttggag ctcgagctcg gctgaacggc tgcttgggtc aactagtcat 

                           951                                               1000 
R30_major_1_139_reference  ttatgttagg tcagctcttc tggctcgaaa cggctatcgc ctcctctcgc 
                 Contig_2  ttatgttagg tcagctcttc tggctcgaaa cggctatcgc ctcctctcgc 

                           1001                                              1050 
R30_major_1_139_reference  tgggctcttc gcagttcacg ggctgcctcc tcaactcaac ccaggctcta 
                 Contig_2  tgggctcttc gcagttcacg ggctgcctcc tcaactcaac ccaggctcta 

                           1051                                              1100 
R30_major_1_139_reference  tcaaaccagc ttgtttcacg tacatactga caaggccaaa aaacgaattc 
                 Contig_2  tcaaaccagc ttgtttcacg tacatactga caaggccaaa aaacgaattc 

                           1101                                              1150 
R30_major_1_139_reference  ggattcgggt gctcttgccg aggaataatt gaatgattca tgccactttc 
                 Contig_2  ggattcgggt gctcttgccg aggaataatt gaatgattca tgccactttc 

                           1151                                              1200 
R30_major_1_139_reference  ttatgccgat gccgactctg atcgccttga atactctcct ttccttagga 
                 Contig_2  ttatgccgat gccgactctg atcgccttga atactctcct ttccttagga 

                           1201                                              1250 
R30_major_1_139_reference  atagcgggaa agatcagatc catgaagact atgggtcagg agatttagtt 
                 Contig_2  atagcgggaa agatcagatc catgaagact atgggtcagg agatttagtt 

                           1251                                              1300 
R30_major_1_139_reference  aaacctgccc cagtctttta cctgggaata tcaaattgaa aaaagatcct 
                 Contig_2  aaacctgccc cagtctttta cctgggaata tcaaattgaa aaaagatcct 

                           1301                                              1350 
R30_major_1_139_reference  ccgcttgaac gtgtcgagca gaagtctttc aaaagccaag tatggttaag 
                 Contig_2  ccgcttgaac gtgtcgag.. .......... .......... .......... 

                           1351                                              1400 
R30_major_1_139_reference  cttcctgtcc cacctcctaa tggaaactcg gtctttcttt ttgtatgcct 
                 Contig_2  .......... .......... .......... .......... .......... 

                           1401                                              1450 
R30_major_1_139_reference  agagagcctc tgactacact tcaacttcat gccagatcct tgcttgggtt 
                 Contig_2  .......... .......... .......... .......... .......... 

                           1451                                              1500 
R30_major_1_139_reference  atccgtgatc tttttctcta atctagttca ccttattgga agactcggct 
                 Contig_2  .......... .......... .......... .......... .......... 

                           1501                                              1550 
R30_major_1_139_reference  tgttgagtga atcatttcaa caaaaacaat atatattaat attagcaaac 
                 Contig_2  .......... .......... .......... .......... .......... 

                           1551                                              1600 
R30_major_1_139_reference  tcttttactt aatcacctgt gaagactgta ccttgatcgg caatgatgat 
                 Contig_2  .......... .......... .......... .......... .......... 

                           1601                                              1650 
R30_major_1_139_reference  ttttggaatg ccaaaccgat tatcctttct atttttatat aactatttcg 
                 Contig_2  .......... .......... .......... .......... .......... 

                           1651                                              1700 
R30_major_1_139_reference  gttatttacg ttattgaatg ggattggcac ccatttagtc agtagctaga 
                 Contig_2  .......... .......... .......... .......... .......... 

                           1701                                              1750 
R30_major_1_139_reference  aatgtgtgtg cttcctcttg atggtggatt ttgccaattc agtcccccgc 
                 Contig_2  .......... .......... .......... .......... .......... 

                           1751                                              1800 
R30_major_1_139_reference  ccaaggaaaa gaaagaggca agtctgaaat gccttcctta atggacgagg 
                 Contig_2  .......... .......... .......... .......... .......... 

                           1801                                              1850 
R30_major_1_139_reference  cgtaacagga ggttgaaagc gagggaagag aagaaatgcc actaggtcag 
                 Contig_2  .......... .......... .......... .......... .......... 

                           1851                                              1900 
R30_major_1_139_reference  gttagcttga agctagggtc aggtatagta tagtagggaa ctggccaact 
                 Contig_2  .......... .......... .......... .......... .......... 

                           1901                                              1950 
R30_major_1_139_reference  acgctaactg gaaatgcaat gtctgacttc gctctgttgg gctcttaagg 
                 Contig_2  .......... .......... .......... .......... .......... 

                           1951                                              2000 
R30_major_1_139_reference  ggcttatcat gcgttttatc gtcctcatgt ggaattcagt ctcttcttta 
                 Contig_2  .......... .......... .......... .......... .......... 

                           2001                                              2050 
R30_major_1_139_reference  tgttatatct atcctcgggg aaggaactag ccctattcat ggcaaggagt 
                 Contig_2  .......... .......... .......... .......... .......... 

                           2051                                              2100 
R30_major_1_139_reference  gaacccgcct gaccaacaga gtcaaataaa gagcagcttt tcgggtcaag 
                 Contig_2  .......... .......... .......... .......... .......... 

                           2101                                  2139 
R30_major_1_139_reference  aagaagagca aggaggtccc actatctgat atagggagc  
                 Contig_2  .......... .......... .......... .........  
