# Supplementary material for: Genetic diversity of Coffea arabica L. mitochondrial genomes caused by repeat- mediated recombination and RNA editing
Source: Front Plant Sci. 2023 Oct 11;14:1261012. doi: 10.3389/fpls.2023.1261012 (PMC10598636; doi:10.3389/fpls.2023.1261012)
Supplement: Supplementary file 17 [file DataSheet_1.zip › Supplementary File 2/Mapped to the reference conformation/cf_R30_ma2_mafft.fasta]

>R30_major_2_139_reference
actatggagaaggaaacacactatgggactgcagttgcgccaatgcttggcgggaaccaa
tagcaaaaagaccttacttccctttcgaaagaaaaagaaaggactttgaaaccgggaagg
cctttcccctatcgaagaaactaacttggagactcaagtcccgtaacgacagatggaaac
attggagaagacctttcccctacagcgaatgggctagcacctgcgaatgagctagaacca
gggattccctttttttttataccagagatgaccttctacgcctacctcaacctcttgctg
tagtgcctgtagtaaagttcctgtggtgcctgtaacgaaggaaagactattcgagacaaa
aagtgagccttactagggctaagctagtaccatagattattagatatactcaatagctga
ttgcgaggcttttttcgaacaacagaacggattgaaaggctttcctgtcttgaaacgatg
agagaccattctactgccaacggtggaggaaaaacaattcttgctggaaagggtggaagt
tctcgctggctagcgtcatagaatactgcccgtgaagggggctggaaggagagtgatagt
tcctagtgacaacagctgatagccgaacagcggataaacaagaaaatagcagctgtgact
accgcccgatctaaagtggcagcctatctaaaaacagctgatacccaataaccgaaaaac
aagaaaataacggttatatctattatcggttggattggttgttggttcatgcttccgaat
aaagtcatctttggtatggaccctgggtatggggtctttggtattgatgggaggatggaa
agcttattggaggccccagaaacaactggtgggactaagctttctatttgaggttcggct
agcttagctattaggttcggttggtttagctatttttctcggcattccgcttcccttctt
cgagtccgatgggctgacttggtcatagccctccttgaagtgggctcttcgcagttcacg
ggctgcctcctcaactcaacccaggctctatcaaaccagcttgtttcacgtacatactga
caaggccaaaaaacgaattcggattcgggtgctcttgccgaggaataattgaatgattcg
aaaaatgaaaagcagtagtacttcacctagagagagaaagccaataacaccgtgctaagt
cagagacggaaagcactcactgtgatgaatagttacgtacagactatacagaggcaacta
atggtcgtgtacccaaggtaagatgatgacatccaaccggtcagagagggagatcaaatc
atctgaagaactcaaaacccaagccagatataaaatggtaagggaagtttacctccaggc
gagtaggccacaataagatgacgataccaggcctagtggaattggaaatggattggatgc
ttcctcaacaacgtctagggaggcccttccaagcccaaagttcttcttagggatccagaa
tctgaggaagcgactgggctagactgctgatcttctgaagtagtctgaccctgggaaaca
gactgtaatcgccgccgagaataaagatgctgtgccgggtgactggaatcctctgaggtc
agctgaacaggcaatcggcatcagatgctgagcaaagctgctggcctgaagagtgaggct
gatccgtaacatcaactgcagaagaatgaggttcgagttgatgaacaggagaaggccgca
atacatctccatcaccattctcccccggggcttattaattaggttaaggaaaatatgagg
cgaccccattaaagaaaacattcaaggataatctgaatctcttggatttcacgtcatagc
atctatacccggactgagcatatccaagaaagacagaagtggttgccttactctaacaag
taagcaagtaaactaccttggggaaaattcttaactgcgcaggcaaaacacgtgcatcca
aacactcgcaaatgcttagcttataggaggatggacccagtaagaagttcgtgaggtgcc
gctgcagcttattccctctctctcccccccaaaaaaggagagagatgtcccgtcccttct
ttatgcagatccatatacatagccagacacaaaggtgta
>Contig_3
------------------------------------------------------------
------------------------------------------------------------
------------------------------------------------------------
------------------------------------------------------------
------------------------------------------------------------
------------------------------------------------------------
------------------------------------------------------------
------------------------------------------------------------
------------------------------------------------------------
------------------------------------------------------------
------------------------------------------------------------
------------------------------------------------------------
------------------------------------------------------------
------------------------------------------------------------
----------------------------------------------tttgaggttcggct
agcttagctattaggttcggttggtttagctatttttctcggcattccgcttcccttctt
cgagtccgatgggctgacttggtcatagccctccttgaagtgggctcttcgcagttcacg
ggctgcctcctcaactcaacccaggctctatcaaaccagcttgtttcacgtacatactga
caaggccaaaaaacgaattcggattcgggtgctcttgccgaggaataattgaatgattcg
aaaaatgaaaagcagtagtacttcacctagagagagaaagccaataacaccgtgctaagt
cagagacggaaagcactcactgtgatgaatagttacgtacagactatacagaggcaacta
atggtcgtgtacccaaggtaagatgatgacatccaaccggtcagagag------------
------------------------------------------------------------
------------------------------------------------------------
------------------------------------------------------------
------------------------------------------------------------
------------------------------------------------------------
------------------------------------------------------------
------------------------------------------------------------
------------------------------------------------------------
------------------------------------------------------------
------------------------------------------------------------
------------------------------------------------------------
------------------------------------------------------------
------------------------------------------------------------
---------------------------------------
