# Supplementary material for: Genetic diversity of Coffea arabica L. mitochondrial genomes caused by repeat- mediated recombination and RNA editing
Source: Front Plant Sci. 2023 Oct 11;14:1261012. doi: 10.3389/fpls.2023.1261012 (PMC10598636; doi:10.3389/fpls.2023.1261012)
Supplement: Supplementary file 17 [file DataSheet_1.zip › Supplementary File 2/Mapped to the reference conformation/cf_R30_ma2_mafft.msf]

GDC ******** GeneDoc Multiple Sequence Alignment Editor ********
GDC 04000006950190000cffffffffffff000000000000000000808080c0c0c0
GDC ffffff000000000000f43f000000000000f43f000000000000f03f000000
GDC 000000f03f00A000300000190000cA54696d6573204e657720526f6d616e
GDC 00A00320002000000000000000000000601444e000245510003535400044
GDC b52000546595700064c49564d00285233305f6d616a6f725f325f3133395
GDC f7265666572656e63652c0d0a436f6e7469675f33293b0d0a00BBAABAAA0
GDC 000002a000a00020001B20AAA000a203a2000203a2000000000000000594
GDC 00000000000000000000c5058000000ffff000047580000ff00ff0000414
GDC 75358000000ffffff0056434147444e535450580000ff00ffff00484b525
GDC 800ff00000000ff4659574858000000ff8080804544580000ff000000ff4
GDC 84b5245445800ffffff0000ff48524551444e425a5800ff000000ff00595
GDC 7484b524551444e5354425a580000000000ff00494c56415800ff0000808
GDC 080494c564341474d4659574854505800ffffff0000000c5058002e2e2e2
GDC e2e2e4758002e2e2e2e2e2e4143475358002e2e2e2e2e20564147444e535
GDC 4505800202020202020484b5258002020202020204659574858003134352
GDC 0202045445800202020202020484b5245445800202020202020485245514
GDC 44e425a5800202020202020435957484b524551444e5354425a580020203
GDC 1303020494c564158006d616a725f31494c564341474d465957485450580
GDC 072656672656e0300ffffff00000000ffffff80808000000000c0c0c0000
GDC 0ABBBBBBBBBBBBBB00ff00A000200010001A0018AA000000000000000000
GDC 000003A00ff00A0000000000805640000000000080514000000000000049
GDC 400000020000000000001440A0000000098b20c410000000010250641000
GDC 00000189806410000000078b10b4100AAABB00005374616e646172640046
GDC 464c4c5353535359592a2a43432a574c4c4c4c5050505048485151525252
GDC 524949494d545454544e4e4b4b5353525256565656414141414444454547
GDC 474747002d2d2d2d2d2d2d2d2d2d2d2d2d2d2d2d2d2d2d2d2d2d2d2d2d2d
GDC 2d2d2d2d2d2d2d2d2d4d2d2d2d2d2d2d2d2d2d2d2d2d2d2d2d2d2d2d2d2d
GDC 2d2d2d2d2d2d2d2d00BBBBB0000000000000002000000000003000000000
GDC 000BBAB0002000005000001b7B0000000000005940000000000000544000
GDC 00000000004e4000DAAB000000ffffff0302014445484b524e5153540000
GDC ff00ff0000024c49564d4659574147435000ff000000ff0004014445484b
GDC 520000ff00ff0000024e5153540000ff00ff8000034c49564d46595700ff
GDC 000000ff0004414700ff0000008000080144450000ff00ff000002484b52
GDC 00ffffffff0000034e510000ff00ff800004535400ffffffff8000054c49
GDC 5600ff000000ff000646595700ffffff00ff0007414700ff000000800008
GDC 4d4300ffffff0080000000000000Affffff80808000A
 Gene2.msf  MSF: 2139  Type: P  August 26, 2022  09:57  Check: 1958 ..

 Name: R30_major_2_139_reference Len:  2139  Check: 2232  Weight:   1.00
 Name: Contig_3         Len:  2139  Check: 9726  Weight:   1.00

//

                           1                                                   50 
R30_major_2_139_reference  actatggaga aggaaacaca ctatgggact gcagttgcgc caatgcttgg 
                 Contig_3  .......... .......... .......... .......... .......... 

                           51                                                 100 
R30_major_2_139_reference  cgggaaccaa tagcaaaaag accttacttc cctttcgaaa gaaaaagaaa 
                 Contig_3  .......... .......... .......... .......... .......... 

                           101                                                150 
R30_major_2_139_reference  ggactttgaa accgggaagg cctttcccct atcgaagaaa ctaacttgga 
                 Contig_3  .......... .......... .......... .......... .......... 

                           151                                                200 
R30_major_2_139_reference  gactcaagtc ccgtaacgac agatggaaac attggagaag acctttcccc 
                 Contig_3  .......... .......... .......... .......... .......... 

                           201                                                250 
R30_major_2_139_reference  tacagcgaat gggctagcac ctgcgaatga gctagaacca gggattccct 
                 Contig_3  .......... .......... .......... .......... .......... 

                           251                                                300 
R30_major_2_139_reference  ttttttttat accagagatg accttctacg cctacctcaa cctcttgctg 
                 Contig_3  .......... .......... .......... .......... .......... 

                           301                                                350 
R30_major_2_139_reference  tagtgcctgt agtaaagttc ctgtggtgcc tgtaacgaag gaaagactat 
                 Contig_3  .......... .......... .......... .......... .......... 

                           351                                                400 
R30_major_2_139_reference  tcgagacaaa aagtgagcct tactagggct aagctagtac catagattat 
                 Contig_3  .......... .......... .......... .......... .......... 

                           401                                                450 
R30_major_2_139_reference  tagatatact caatagctga ttgcgaggct tttttcgaac aacagaacgg 
                 Contig_3  .......... .......... .......... .......... .......... 

                           451                                                500 
R30_major_2_139_reference  attgaaaggc tttcctgtct tgaaacgatg agagaccatt ctactgccaa 
                 Contig_3  .......... .......... .......... .......... .......... 

                           501                                                550 
R30_major_2_139_reference  cggtggagga aaaacaattc ttgctggaaa gggtggaagt tctcgctggc 
                 Contig_3  .......... .......... .......... .......... .......... 

                           551                                                600 
R30_major_2_139_reference  tagcgtcata gaatactgcc cgtgaagggg gctggaagga gagtgatagt 
                 Contig_3  .......... .......... .......... .......... .......... 

                           601                                                650 
R30_major_2_139_reference  tcctagtgac aacagctgat agccgaacag cggataaaca agaaaatagc 
                 Contig_3  .......... .......... .......... .......... .......... 

                           651                                                700 
R30_major_2_139_reference  agctgtgact accgcccgat ctaaagtggc agcctatcta aaaacagctg 
                 Contig_3  .......... .......... .......... .......... .......... 

                           701                                                750 
R30_major_2_139_reference  atacccaata accgaaaaac aagaaaataa cggttatatc tattatcggt 
                 Contig_3  .......... .......... .......... .......... .......... 

                           751                                                800 
R30_major_2_139_reference  tggattggtt gttggttcat gcttccgaat aaagtcatct ttggtatgga 
                 Contig_3  .......... .......... .......... .......... .......... 

                           801                                                850 
R30_major_2_139_reference  ccctgggtat ggggtctttg gtattgatgg gaggatggaa agcttattgg 
                 Contig_3  .......... .......... .......... .......... .......... 

                           851                                                900 
R30_major_2_139_reference  aggccccaga aacaactggt gggactaagc tttctatttg aggttcggct 
                 Contig_3  .......... .......... .......... ......tttg aggttcggct 

                           901                                                950 
R30_major_2_139_reference  agcttagcta ttaggttcgg ttggtttagc tatttttctc ggcattccgc 
                 Contig_3  agcttagcta ttaggttcgg ttggtttagc tatttttctc ggcattccgc 

                           951                                               1000 
R30_major_2_139_reference  ttcccttctt cgagtccgat gggctgactt ggtcatagcc ctccttgaag 
                 Contig_3  ttcccttctt cgagtccgat gggctgactt ggtcatagcc ctccttgaag 

                           1001                                              1050 
R30_major_2_139_reference  tgggctcttc gcagttcacg ggctgcctcc tcaactcaac ccaggctcta 
                 Contig_3  tgggctcttc gcagttcacg ggctgcctcc tcaactcaac ccaggctcta 

                           1051                                              1100 
R30_major_2_139_reference  tcaaaccagc ttgtttcacg tacatactga caaggccaaa aaacgaattc 
                 Contig_3  tcaaaccagc ttgtttcacg tacatactga caaggccaaa aaacgaattc 

                           1101                                              1150 
R30_major_2_139_reference  ggattcgggt gctcttgccg aggaataatt gaatgattcg aaaaatgaaa 
                 Contig_3  ggattcgggt gctcttgccg aggaataatt gaatgattcg aaaaatgaaa 

                           1151                                              1200 
R30_major_2_139_reference  agcagtagta cttcacctag agagagaaag ccaataacac cgtgctaagt 
                 Contig_3  agcagtagta cttcacctag agagagaaag ccaataacac cgtgctaagt 

                           1201                                              1250 
R30_major_2_139_reference  cagagacgga aagcactcac tgtgatgaat agttacgtac agactataca 
                 Contig_3  cagagacgga aagcactcac tgtgatgaat agttacgtac agactataca 

                           1251                                              1300 
R30_major_2_139_reference  gaggcaacta atggtcgtgt acccaaggta agatgatgac atccaaccgg 
                 Contig_3  gaggcaacta atggtcgtgt acccaaggta agatgatgac atccaaccgg 

                           1301                                              1350 
R30_major_2_139_reference  tcagagaggg agatcaaatc atctgaagaa ctcaaaaccc aagccagata 
                 Contig_3  tcagagag.. .......... .......... .......... .......... 

                           1351                                              1400 
R30_major_2_139_reference  taaaatggta agggaagttt acctccaggc gagtaggcca caataagatg 
                 Contig_3  .......... .......... .......... .......... .......... 

                           1401                                              1450 
R30_major_2_139_reference  acgataccag gcctagtgga attggaaatg gattggatgc ttcctcaaca 
                 Contig_3  .......... .......... .......... .......... .......... 

                           1451                                              1500 
R30_major_2_139_reference  acgtctaggg aggcccttcc aagcccaaag ttcttcttag ggatccagaa 
                 Contig_3  .......... .......... .......... .......... .......... 

                           1501                                              1550 
R30_major_2_139_reference  tctgaggaag cgactgggct agactgctga tcttctgaag tagtctgacc 
                 Contig_3  .......... .......... .......... .......... .......... 

                           1551                                              1600 
R30_major_2_139_reference  ctgggaaaca gactgtaatc gccgccgaga ataaagatgc tgtgccgggt 
                 Contig_3  .......... .......... .......... .......... .......... 

                           1601                                              1650 
R30_major_2_139_reference  gactggaatc ctctgaggtc agctgaacag gcaatcggca tcagatgctg 
                 Contig_3  .......... .......... .......... .......... .......... 

                           1651                                              1700 
R30_major_2_139_reference  agcaaagctg ctggcctgaa gagtgaggct gatccgtaac atcaactgca 
                 Contig_3  .......... .......... .......... .......... .......... 

                           1701                                              1750 
R30_major_2_139_reference  gaagaatgag gttcgagttg atgaacagga gaaggccgca atacatctcc 
                 Contig_3  .......... .......... .......... .......... .......... 

                           1751                                              1800 
R30_major_2_139_reference  atcaccattc tcccccgggg cttattaatt aggttaagga aaatatgagg 
                 Contig_3  .......... .......... .......... .......... .......... 

                           1801                                              1850 
R30_major_2_139_reference  cgaccccatt aaagaaaaca ttcaaggata atctgaatct cttggatttc 
                 Contig_3  .......... .......... .......... .......... .......... 

                           1851                                              1900 
R30_major_2_139_reference  acgtcatagc atctataccc ggactgagca tatccaagaa agacagaagt 
                 Contig_3  .......... .......... .......... .......... .......... 

                           1901                                              1950 
R30_major_2_139_reference  ggttgcctta ctctaacaag taagcaagta aactaccttg gggaaaattc 
                 Contig_3  .......... .......... .......... .......... .......... 

                           1951                                              2000 
R30_major_2_139_reference  ttaactgcgc aggcaaaaca cgtgcatcca aacactcgca aatgcttagc 
                 Contig_3  .......... .......... .......... .......... .......... 

                           2001                                              2050 
R30_major_2_139_reference  ttataggagg atggacccag taagaagttc gtgaggtgcc gctgcagctt 
                 Contig_3  .......... .......... .......... .......... .......... 

                           2051                                              2100 
R30_major_2_139_reference  attccctctc tctccccccc aaaaaaggag agagatgtcc cgtcccttct 
                 Contig_3  .......... .......... .......... .......... .......... 

                           2101                                  2139 
R30_major_2_139_reference  ttatgcagat ccatatacat agccagacac aaaggtgta  
                 Contig_3  .......... .......... .......... .........  
