# Supplementary material for: Genetic diversity of Coffea arabica L. mitochondrial genomes caused by repeat- mediated recombination and RNA editing
Source: Front Plant Sci. 2023 Oct 11;14:1261012. doi: 10.3389/fpls.2023.1261012 (PMC10598636; doi:10.3389/fpls.2023.1261012)
Supplement: Supplementary file 17 [file DataSheet_1.zip › Supplementary File 2/Mapped to the reference conformation/cf_R30_mi1_mafft.fasta]

>R30_alternative_1_139_reference
attctaatgaggtggaacgagtgtaataaaagtcaaagaaggaaggagcgagctacatac
ttttgcgagtagatagagatcgagtcaataatggattagcccgggagttgggagaacctt
ggaaagcatacttttgagtcgccgaaacctaattagaattagaaaatgtaggcacactgg
gaagatattttatatctttatgacttaactgacattgaattatccctcgtcttatctggg
ctgcataacctccgtaagtgcactcctatcccaagtatacttctttctgactcatggagc
agaagagttcgaactatatgaattgatatactcttttgaatcgccttaagtagaccgagt
tataaggttaaaggagaagtccttttcatgttaatcaagcaaacggagactttacgtact
ttgtagcgcgacagttatgggtaaagatccatcattcaggtgaagaaaaagcagtccatt
tggcttcaaccagaaagcccttaccttctacgaagtccatatatatcatattcattccca
tgaagccatttattttagaagtgcaactttgacttttcagttcatccctatccttttagt
gctttccattccaagcccagccgtacaacaaggtttttattccaccgcccttctcacgga
gccgaacgtggacgttaccgctcctcccaaaggcagctaaggtatgcagtaaaaagtctt
gtcttcaagtcagtcctgttatccttgatttcctatgcaatagatgagagggaaccctaa
actggaaggttcaccggtcatttcattatacgcaatttcctctgtcttttctccgctctc
aagtcagataaaggaagagtgaatgaaggtagggccgctctggttgatagctcaggttct
ggtcttggagctcgagctcggctgaacggctgcttgggtcaactagtcatttatgttagg
tcagctcttctggctcgaaacggctatcgcctcctctcgctgggctcttcgcagttcacg
ggctgcctcctcaactcaacccaggctctatcaaaccagcttgtttcacgtacatactga
caaggccaaaaaacgaattcggattcgggtgctcttgccgaggaataattgaatgattcg
aaaaatgaaaagcagtagtacttcacctagagagagaaagccaataacaccgtgctaagt
cagagacggaaagcactcactgtgatgaatagttacgtacagactatacagaggcaacta
atggtcgtgtacccaaggtaagatgatgacatccaaccggtcagagagggagatcaaatc
atctgaagaactcaaaacccaagccagatataaaatggtaagggaagtttacctccaggc
gagtaggccacaataagatgacgataccaggcctagtggaattggaaatggattggatgc
ttcctcaacaacgtctagggaggcccttccaagcccaaagttcttcttagggatccagaa
tctgaggaagcgactgggctagactgctgatcttctgaagtagtctgaccctgggaaaca
gactgtaatcgccgccgagaataaagatgctgtgccgggtgactggaatcctctgaggtc
agctgaacaggcaatcggcatcagatgctgagcaaagctgctggcctgaagagtgaggct
gatccgtaacatcaactgcagaagaatgaggttcgagttgatgaacaggagaaggccgca
atacatctccatcaccattctcccccggggcttattaattaggttaaggaaaatatgagg
cgaccccattaaagaaaacattcaaggataatctgaatctcttggatttcacgtcatagc
atctatacccggactgagcatatccaagaaagacagaagtggttgccttactctaacaag
taagcaagtaaactaccttggggaaaattcttaactgcgcaggcaaaacacgtgcatcca
aacactcgcaaatgcttagcttataggaggatggacccagtaagaagttcgtgaggtgcc
gctgcagcttattccctctctctcccccccaaaaaaggagagagatgtcccgtcccttct
ttatgcagatccatatacatagccagacacaaaggtgta
>Contig_4
------------------------------------------------------------
------------------------------------------------------------
------------------------------------------------------------
------------------------------------------------------------
------------------------------------------------------------
------------------------------------------------------------
------------------------------------------------------------
------------------------------------------------------------
------------------------------------------------------------
------------------------------------------------------------
------------------------------------------------------------
------------------------------------------------------------
-------agtcagtcctgttatccttgatttcctatgcaatagatgagagggaaccctaa
actggaaggttcaccggtcatttcattatacgcaatttcctctgtcttttctccgctctc
aagtcagataaaggaagagtgaatgaaggtagggccgctctggttgatagctcaggttct
ggtcttggagctcgagctcggctgaacggctgcttgggtcaactagtcatttatgttagg
tcagctcttctggctcgaaacggctatcgcctcctctcgctgggctcttcgcagttcacg
ggctgcctcctcaactcaacccaggctctatcaaaccagcttgtttcacgtacatactga
caaggccaaaaaacgaattcggattcgggtgctcttgccgaggaataattgaatgattcg
aaaaatgaaaagcagtagtacttcacctagagagagaaagccaataacaccgtgctaagt
cagagacggaaagcactcactgtgatgaatagttacgtacagactatacagaggcaacta
atggtcgtgtacccaaggtaagatgatgacatccaaccggtcagagag------------
------------------------------------------------------------
------------------------------------------------------------
------------------------------------------------------------
------------------------------------------------------------
------------------------------------------------------------
------------------------------------------------------------
------------------------------------------------------------
------------------------------------------------------------
------------------------------------------------------------
------------------------------------------------------------
------------------------------------------------------------
------------------------------------------------------------
------------------------------------------------------------
---------------------------------------
