# Supplementary material for: Genetic diversity of Coffea arabica L. mitochondrial genomes caused by repeat- mediated recombination and RNA editing
Source: Front Plant Sci. 2023 Oct 11;14:1261012. doi: 10.3389/fpls.2023.1261012 (PMC10598636; doi:10.3389/fpls.2023.1261012)
Supplement: Supplementary file 17 [file DataSheet_1.zip › Supplementary File 2/Mapped to the reference conformation/cf_R30_mi2.fasta]

>R30_alternative_2_139_reference
ACTATGGAGAAGGAAACACACTATGGGACTGCAGTTGCGCCAATGCTTGGCGGGAACCAATAGCAAAAAGACCTTACTTCCCTTTCGAAAGAAAAAGAAAGGACTTTGAAACCGGGAAGGCCTTTCCCCTATCGAAGAAACTAACTTGGAGACTCAAGTCCCGTAACGACAGATGGAAACATTGGAGAAGACCTTTCCCCTACAGCGAATGGGCTAGCACCTGCGAATGAGCTAGAACCAGGGATTCCCTTTTTTTTTATACCAGAGATGACCTTCTACGCCTACCTCAACCTCTTGCTGTAGTGCCTGTAGTAAAGTTCCTGTGGTGCCTGTAACGAAGGAAAGACTATTCGAGACAAAAAGTGAGCCTTACTAGGGCTAAGCTAGTACCATAGATTATTAGATATACTCAATAGCTGATTGCGAGGCTTTTTTCGAACAACAGAACGGATTGAAAGGCTTTCCTGTCTTGAAACGATGAGAGACCATTCTACTGCCAACGGTGGAGGAAAAACAATTCTTGCTGGAAAGGGTGGAAGTTCTCGCTGGCTAGCGTCATAGAATACTGCCCGTGAAGGGGGCTGGAAGGAGAGTGATAGTTCCTAGTGACAACAGCTGATAGCCGAACAGCGGATAAACAAGAAAATAGCAGCTGTGACTACCGCCCGATCTAAAGTGGCAGCCTATCTAAAAACAGCTGATACCCAATAACCGAAAAACAAGAAAATAACGGTTATATCTATTATCGGTTGGATTGGTTGTTGGTTCATGCTTCCGAATAAAGTCATCTTTGGTATGGACCCTGGGTATGGGGTCTTTGGTATTGATGGGAGGATGGAAAGCTTATTGGAGGCCCCAGAAACAACTGGTGGGACTAAGCTTTCTATTTGAGGTTCGGCTAGCTTAGCTATTAGGTTCGGTTGGTTTAGCTATTTTTCTCGGCATTCCGCTTCCCTTCTTCGAGTCCGATGGGCTGACTTGGTCATAGCCCTCCTTGAAGTGGGCTCTTCGCAGTTCACGGGCTGCCTCCTCAACTCAACCCAGGCTCTATCAAACCAGCTTGTTTCACGTACATACTGACAAGGCCAAAAAACGAATTCGGATTCGGGTGCTCTTGCCGAGGAATAATTGAATGATTCATGCCACTTTCTTATGCCGATGCCGACTCTGATCGCCTTGAATACTCTCCTTTCCTTAGGAATAGCGGGAAAGATCAGATCCATGAAGACTATGGGTCAGGAGATTTAGTTAAACCTGCCCCAGTCTTTTACCTGGGAATATCAAATTGAAAAAAGATCCTCCGCTTGAACGTGTCGAGCAGAAGTCTTTCAAAAGCCAAGTATGGTTAAGCTTCCTGTCCCACCTCCTAATGGAAACTCGGTCTTTCTTTTTGTATGCCTAGAGAGCCTCTGACTACACTTCAACTTCATGCCAGATCCTTGCTTGGGTTATCCGTGATCTTTTTCTCTAATCTAGTTCACCTTATTGGAAGACTCGGCTTGTTGAGTGAATCATTTCAACAAAAACAATATATATTAATATTAGCAAACTCTTTTACTTAATCACCTGTGAAGACTGTACCTTGATCGGCAATGATGATTTTTGGAATGCCAAACCGATTATCCTTTCTATTTTTATATAACTATTTCGGTTATTTACGTTATTGAATGGGATTGGCACCCATTTAGTCAGTAGCTAGAAATGTGTGTGCTTCCTCTTGATGGTGGATTTTGCCAATTCAGTCCCCCGCCCAAGGAAAAGAAAGAGGCAAGTCTGAAATGCCTTCCTTAATGGACGAGGCGTAACAGGAGGTTGAAAGCGAGGGAAGAGAAGAAATGCCACTAGGTCAGGTTAGCTTGAAGCTAGGGTCAGGTATAGTATAGTAGGGAACTGGCCAACTACGCTAACTGGAAATGCAATGTCTGACTTCGCTCTGTTGGGCTCTTAAGGGGCTTATCATGCGTTTTATCGTCCTCATGTGGAATTCAGTCTCTTCTTTATGTTATATCTATCCTCGGGGAAGGAACTAGCCCTATTCATGGCAAGGAGTGAACCCGCCTGACCAACAGAGTCAAATAAAGAGCAGCTTTTCGGGTCAAGAAGAAGAGCAAGGAGGTCCCACTATCTGATATAGGGAGC
>Contig_1
TTTGAGGTTCGGCTAGCTTAGCTATTAGGTTCGGTTGGTTTAGCTATTTTTCTCGGCATTCCGCTTCCCTTCTTCGAGT
CCGATGGGCTGACTTGGTCATAGCCCTCCTTGAAGTGGGCTCTTCGCAGTTCACGGGCTGCCTCCTCAACTCAACCCAG
GCTCTATCAAACCAGCTTGTTTCACGTACATACTGACAAGGCCAAAAAACGAATTCGGATTCGGGTGCTCTTGCCGAGG
AATAATTGAATGATTCATGCCACTTTCTTATGCCGATGCCGACTCTGATCGCCTTGAATACTCTCCTTTCCTTAGGAAT
AGCGGGAAAGATCAGATCCATGAAGACTATGGGTCAGGAGATTTAGTTAAACCTGCCCCAGTCTTTTACCTGGGAATAT
CAAATTGAAAAAAGATCCTCCGCTTGAACGTGTCG
