# Supplementary material for: Genetic diversity of Coffea arabica L. mitochondrial genomes caused by repeat- mediated recombination and RNA editing
Source: Front Plant Sci. 2023 Oct 11;14:1261012. doi: 10.3389/fpls.2023.1261012 (PMC10598636; doi:10.3389/fpls.2023.1261012)
Supplement: Supplementary file 17 [file DataSheet_1.zip › Supplementary File 2/Mapped to the reference conformation/cf_R30_mi2_mafft.fasta]

>R30_alternative_2_139_reference
actatggagaaggaaacacactatgggactgcagttgcgccaatgcttggcgggaaccaa
tagcaaaaagaccttacttccctttcgaaagaaaaagaaaggactttgaaaccgggaagg
cctttcccctatcgaagaaactaacttggagactcaagtcccgtaacgacagatggaaac
attggagaagacctttcccctacagcgaatgggctagcacctgcgaatgagctagaacca
gggattccctttttttttataccagagatgaccttctacgcctacctcaacctcttgctg
tagtgcctgtagtaaagttcctgtggtgcctgtaacgaaggaaagactattcgagacaaa
aagtgagccttactagggctaagctagtaccatagattattagatatactcaatagctga
ttgcgaggcttttttcgaacaacagaacggattgaaaggctttcctgtcttgaaacgatg
agagaccattctactgccaacggtggaggaaaaacaattcttgctggaaagggtggaagt
tctcgctggctagcgtcatagaatactgcccgtgaagggggctggaaggagagtgatagt
tcctagtgacaacagctgatagccgaacagcggataaacaagaaaatagcagctgtgact
accgcccgatctaaagtggcagcctatctaaaaacagctgatacccaataaccgaaaaac
aagaaaataacggttatatctattatcggttggattggttgttggttcatgcttccgaat
aaagtcatctttggtatggaccctgggtatggggtctttggtattgatgggaggatggaa
agcttattggaggccccagaaacaactggtgggactaagctttctatttgaggttcggct
agcttagctattaggttcggttggtttagctatttttctcggcattccgcttcccttctt
cgagtccgatgggctgacttggtcatagccctccttgaagtgggctcttcgcagttcacg
ggctgcctcctcaactcaacccaggctctatcaaaccagcttgtttcacgtacatactga
caaggccaaaaaacgaattcggattcgggtgctcttgccgaggaataattgaatgattca
tgccactttcttatgccgatgccgactctgatcgccttgaatactctcctttccttagga
atagcgggaaagatcagatccatgaagactatgggtcaggagatttagttaaacctgccc
cagtcttttacctgggaatatcaaattgaaaaaagatcctccgcttgaacgtgtcgagca
gaagtctttcaaaagccaagtatggttaagcttcctgtcccacctcctaatggaaactcg
gtctttctttttgtatgcctagagagcctctgactacacttcaacttcatgccagatcct
tgcttgggttatccgtgatctttttctctaatctagttcaccttattggaagactcggct
tgttgagtgaatcatttcaacaaaaacaatatatattaatattagcaaactcttttactt
aatcacctgtgaagactgtaccttgatcggcaatgatgatttttggaatgccaaaccgat
tatcctttctatttttatataactatttcggttatttacgttattgaatgggattggcac
ccatttagtcagtagctagaaatgtgtgtgcttcctcttgatggtggattttgccaattc
agtcccccgcccaaggaaaagaaagaggcaagtctgaaatgccttccttaatggacgagg
cgtaacaggaggttgaaagcgagggaagagaagaaatgccactaggtcaggttagcttga
agctagggtcaggtatagtatagtagggaactggccaactacgctaactggaaatgcaat
gtctgacttcgctctgttgggctcttaaggggcttatcatgcgttttatcgtcctcatgt
ggaattcagtctcttctttatgttatatctatcctcggggaaggaactagccctattcat
ggcaaggagtgaacccgcctgaccaacagagtcaaataaagagcagcttttcgggtcaag
aagaagagcaaggaggtcccactatctgatatagggagc
>Contig_1
------------------------------------------------------------
------------------------------------------------------------
------------------------------------------------------------
------------------------------------------------------------
------------------------------------------------------------
------------------------------------------------------------
------------------------------------------------------------
------------------------------------------------------------
------------------------------------------------------------
------------------------------------------------------------
------------------------------------------------------------
------------------------------------------------------------
------------------------------------------------------------
------------------------------------------------------------
----------------------------------------------tttgaggttcggct
agcttagctattaggttcggttggtttagctatttttctcggcattccgcttcccttctt
cgagtccgatgggctgacttggtcatagccctccttgaagtgggctcttcgcagttcacg
ggctgcctcctcaactcaacccaggctctatcaaaccagcttgtttcacgtacatactga
caaggccaaaaaacgaattcggattcgggtgctcttgccgaggaataattgaatgattca
tgccactttcttatgccgatgccgactctgatcgccttgaatactctcctttccttagga
atagcgggaaagatcagatccatgaagactatgggtcaggagatttagttaaacctgccc
cagtcttttacctgggaatatcaaattgaaaaaagatcctccgcttgaacgtgtcg----
------------------------------------------------------------
------------------------------------------------------------
------------------------------------------------------------
------------------------------------------------------------
------------------------------------------------------------
------------------------------------------------------------
------------------------------------------------------------
------------------------------------------------------------
------------------------------------------------------------
------------------------------------------------------------
------------------------------------------------------------
------------------------------------------------------------
------------------------------------------------------------
---------------------------------------
