# Supplementary material for: Genetic diversity of Coffea arabica L. mitochondrial genomes caused by repeat- mediated recombination and RNA editing
Source: Front Plant Sci. 2023 Oct 11;14:1261012. doi: 10.3389/fpls.2023.1261012 (PMC10598636; doi:10.3389/fpls.2023.1261012)
Supplement: Supplementary file 17 [file DataSheet_1.zip › Supplementary File 2/Mapped to the reference conformation/cf_R30_mi2_mafft.msf]

GDC ******** GeneDoc Multiple Sequence Alignment Editor ********
GDC 04000006a10190000cffffffffffff000000000000000000808080c0c0c0
GDC ffffff000000000000f43f000000000000f43f000000000000f03f000000
GDC 000000f03f00A000300000190000cA54696d6573204e657720526f6d616e
GDC 00A00320002000000000000000000000601444e000245510003535400044
GDC b52000546595700064c49564d00285233305f616c7465726e61746976655
GDC f325f3133395f7265666572656e63652c0d0a436f6e7469675f31293b0d0
GDC a00BBAABAAA0000002a000a00020001B20AAA000a203a2000203a2000000
GDC 00000000059400000000000000000000c5058000000ffff000047580000f
GDC f00ff000041475358000000ffffff0056434147444e535450580000ff00f
GDC fff00484b525800ff00000000ff4659574858000000ff808080454458000
GDC 0ff000000ff484b5245445800ffffff0000ff48524551444e425a5800ff0
GDC 00000ff005957484b524551444e5354425a580000000000ff00494c56415
GDC 800ff0000808080494c564341474d4659574854505800ffffff0000000c5
GDC 058002020202020204758002020202020204143475358002020202020205
GDC 64147444e5354505800200a52305f61484b525800617469655f314659574
GDC 8580072656672656e45445800746174636167484b5245445800617461616
GDC 36148524551444e425a5800636167636163435957484b524551444e53544
GDC 25a5800677467612020494c56415800202020202020494c564341474d465
GDC 95748545058002020202020200300ffffff00000000ffffff80808000000
GDC 000c0c0c00000ABBBBBBBBBBBBBB00ff00A000200010001A0018AA000000
GDC 000000000000000003A00ff00A0000000000805640000000000080514000
GDC 000000000049400000020000000000001440A0000000098b20c410000000
GDC 01025064100000000189806410000000078b10b4100AAABB00005374616e
GDC 646172640046464c4c5353535359592a2a43432a574c4c4c4c5050505048
GDC 485151525252524949494d545454544e4e4b4b5353525256565656414141
GDC 414444454547474747002d2d2d2d2d2d2d2d2d2d2d2d2d2d2d2d2d2d2d2d
GDC 2d2d2d2d2d2d2d2d2d2d2d2d2d2d2d4d2d2d2d2d2d2d2d2d2d2d2d2d2d2d
GDC 2d2d2d2d2d2d2d2d2d2d2d2d2d2d00BBBBB0000000000000002000000000
GDC 003000000000000BBAB0002000005000001b7B0000000000005940000000
GDC 00000054400000000000004e4000DAAB000000ffffff0302014445484b52
GDC 4e5153540000ff00ff0000024c49564d4659574147435000ff000000ff00
GDC 04014445484b520000ff00ff0000024e5153540000ff00ff8000034c4956
GDC 4d46595700ff000000ff0004414700ff0000008000080144450000ff00ff
GDC 000002484b5200ffffffff0000034e510000ff00ff800004535400ffffff
GDC ff8000054c495600ff000000ff000646595700ffffff00ff0007414700ff
GDC 0000008000084d4300ffffff0080000000000000Affffff80808000A
 Gene4.msf  MSF: 2139  Type: P  August 26, 2022  09:58  Check:  737 ..

 Name: R30_alternative_2_139_reference Len:  2139  Check: 7293  Weight:   1.00
 Name: Contig_1         Len:  2139  Check: 3444  Weight:   1.00

//

                                 1                                                   50 
R30_alternative_2_139_reference  actatggaga aggaaacaca ctatgggact gcagttgcgc caatgcttgg 
                       Contig_1  .......... .......... .......... .......... .......... 

                                 51                                                 100 
R30_alternative_2_139_reference  cgggaaccaa tagcaaaaag accttacttc cctttcgaaa gaaaaagaaa 
                       Contig_1  .......... .......... .......... .......... .......... 

                                 101                                                150 
R30_alternative_2_139_reference  ggactttgaa accgggaagg cctttcccct atcgaagaaa ctaacttgga 
                       Contig_1  .......... .......... .......... .......... .......... 

                                 151                                                200 
R30_alternative_2_139_reference  gactcaagtc ccgtaacgac agatggaaac attggagaag acctttcccc 
                       Contig_1  .......... .......... .......... .......... .......... 

                                 201                                                250 
R30_alternative_2_139_reference  tacagcgaat gggctagcac ctgcgaatga gctagaacca gggattccct 
                       Contig_1  .......... .......... .......... .......... .......... 

                                 251                                                300 
R30_alternative_2_139_reference  ttttttttat accagagatg accttctacg cctacctcaa cctcttgctg 
                       Contig_1  .......... .......... .......... .......... .......... 

                                 301                                                350 
R30_alternative_2_139_reference  tagtgcctgt agtaaagttc ctgtggtgcc tgtaacgaag gaaagactat 
                       Contig_1  .......... .......... .......... .......... .......... 

                                 351                                                400 
R30_alternative_2_139_reference  tcgagacaaa aagtgagcct tactagggct aagctagtac catagattat 
                       Contig_1  .......... .......... .......... .......... .......... 

                                 401                                                450 
R30_alternative_2_139_reference  tagatatact caatagctga ttgcgaggct tttttcgaac aacagaacgg 
                       Contig_1  .......... .......... .......... .......... .......... 

                                 451                                                500 
R30_alternative_2_139_reference  attgaaaggc tttcctgtct tgaaacgatg agagaccatt ctactgccaa 
                       Contig_1  .......... .......... .......... .......... .......... 

                                 501                                                550 
R30_alternative_2_139_reference  cggtggagga aaaacaattc ttgctggaaa gggtggaagt tctcgctggc 
                       Contig_1  .......... .......... .......... .......... .......... 

                                 551                                                600 
R30_alternative_2_139_reference  tagcgtcata gaatactgcc cgtgaagggg gctggaagga gagtgatagt 
                       Contig_1  .......... .......... .......... .......... .......... 

                                 601                                                650 
R30_alternative_2_139_reference  tcctagtgac aacagctgat agccgaacag cggataaaca agaaaatagc 
                       Contig_1  .......... .......... .......... .......... .......... 

                                 651                                                700 
R30_alternative_2_139_reference  agctgtgact accgcccgat ctaaagtggc agcctatcta aaaacagctg 
                       Contig_1  .......... .......... .......... .......... .......... 

                                 701                                                750 
R30_alternative_2_139_reference  atacccaata accgaaaaac aagaaaataa cggttatatc tattatcggt 
                       Contig_1  .......... .......... .......... .......... .......... 

                                 751                                                800 
R30_alternative_2_139_reference  tggattggtt gttggttcat gcttccgaat aaagtcatct ttggtatgga 
                       Contig_1  .......... .......... .......... .......... .......... 

                                 801                                                850 
R30_alternative_2_139_reference  ccctgggtat ggggtctttg gtattgatgg gaggatggaa agcttattgg 
                       Contig_1  .......... .......... .......... .......... .......... 

                                 851                                                900 
R30_alternative_2_139_reference  aggccccaga aacaactggt gggactaagc tttctatttg aggttcggct 
                       Contig_1  .......... .......... .......... ......tttg aggttcggct 

                                 901                                                950 
R30_alternative_2_139_reference  agcttagcta ttaggttcgg ttggtttagc tatttttctc ggcattccgc 
                       Contig_1  agcttagcta ttaggttcgg ttggtttagc tatttttctc ggcattccgc 

                                 951                                               1000 
R30_alternative_2_139_reference  ttcccttctt cgagtccgat gggctgactt ggtcatagcc ctccttgaag 
                       Contig_1  ttcccttctt cgagtccgat gggctgactt ggtcatagcc ctccttgaag 

                                 1001                                              1050 
R30_alternative_2_139_reference  tgggctcttc gcagttcacg ggctgcctcc tcaactcaac ccaggctcta 
                       Contig_1  tgggctcttc gcagttcacg ggctgcctcc tcaactcaac ccaggctcta 

                                 1051                                              1100 
R30_alternative_2_139_reference  tcaaaccagc ttgtttcacg tacatactga caaggccaaa aaacgaattc 
                       Contig_1  tcaaaccagc ttgtttcacg tacatactga caaggccaaa aaacgaattc 

                                 1101                                              1150 
R30_alternative_2_139_reference  ggattcgggt gctcttgccg aggaataatt gaatgattca tgccactttc 
                       Contig_1  ggattcgggt gctcttgccg aggaataatt gaatgattca tgccactttc 

                                 1151                                              1200 
R30_alternative_2_139_reference  ttatgccgat gccgactctg atcgccttga atactctcct ttccttagga 
                       Contig_1  ttatgccgat gccgactctg atcgccttga atactctcct ttccttagga 

                                 1201                                              1250 
R30_alternative_2_139_reference  atagcgggaa agatcagatc catgaagact atgggtcagg agatttagtt 
                       Contig_1  atagcgggaa agatcagatc catgaagact atgggtcagg agatttagtt 

                                 1251                                              1300 
R30_alternative_2_139_reference  aaacctgccc cagtctttta cctgggaata tcaaattgaa aaaagatcct 
                       Contig_1  aaacctgccc cagtctttta cctgggaata tcaaattgaa aaaagatcct 

                                 1301                                              1350 
R30_alternative_2_139_reference  ccgcttgaac gtgtcgagca gaagtctttc aaaagccaag tatggttaag 
                       Contig_1  ccgcttgaac gtgtcg.... .......... .......... .......... 

                                 1351                                              1400 
R30_alternative_2_139_reference  cttcctgtcc cacctcctaa tggaaactcg gtctttcttt ttgtatgcct 
                       Contig_1  .......... .......... .......... .......... .......... 

                                 1401                                              1450 
R30_alternative_2_139_reference  agagagcctc tgactacact tcaacttcat gccagatcct tgcttgggtt 
                       Contig_1  .......... .......... .......... .......... .......... 

                                 1451                                              1500 
R30_alternative_2_139_reference  atccgtgatc tttttctcta atctagttca ccttattgga agactcggct 
                       Contig_1  .......... .......... .......... .......... .......... 

                                 1501                                              1550 
R30_alternative_2_139_reference  tgttgagtga atcatttcaa caaaaacaat atatattaat attagcaaac 
                       Contig_1  .......... .......... .......... .......... .......... 

                                 1551                                              1600 
R30_alternative_2_139_reference  tcttttactt aatcacctgt gaagactgta ccttgatcgg caatgatgat 
                       Contig_1  .......... .......... .......... .......... .......... 

                                 1601                                              1650 
R30_alternative_2_139_reference  ttttggaatg ccaaaccgat tatcctttct atttttatat aactatttcg 
                       Contig_1  .......... .......... .......... .......... .......... 

                                 1651                                              1700 
R30_alternative_2_139_reference  gttatttacg ttattgaatg ggattggcac ccatttagtc agtagctaga 
                       Contig_1  .......... .......... .......... .......... .......... 

                                 1701                                              1750 
R30_alternative_2_139_reference  aatgtgtgtg cttcctcttg atggtggatt ttgccaattc agtcccccgc 
                       Contig_1  .......... .......... .......... .......... .......... 

                                 1751                                              1800 
R30_alternative_2_139_reference  ccaaggaaaa gaaagaggca agtctgaaat gccttcctta atggacgagg 
                       Contig_1  .......... .......... .......... .......... .......... 

                                 1801                                              1850 
R30_alternative_2_139_reference  cgtaacagga ggttgaaagc gagggaagag aagaaatgcc actaggtcag 
                       Contig_1  .......... .......... .......... .......... .......... 

                                 1851                                              1900 
R30_alternative_2_139_reference  gttagcttga agctagggtc aggtatagta tagtagggaa ctggccaact 
                       Contig_1  .......... .......... .......... .......... .......... 

                                 1901                                              1950 
R30_alternative_2_139_reference  acgctaactg gaaatgcaat gtctgacttc gctctgttgg gctcttaagg 
                       Contig_1  .......... .......... .......... .......... .......... 

                                 1951                                              2000 
R30_alternative_2_139_reference  ggcttatcat gcgttttatc gtcctcatgt ggaattcagt ctcttcttta 
                       Contig_1  .......... .......... .......... .......... .......... 

                                 2001                                              2050 
R30_alternative_2_139_reference  tgttatatct atcctcgggg aaggaactag ccctattcat ggcaaggagt 
                       Contig_1  .......... .......... .......... .......... .......... 

                                 2051                                              2100 
R30_alternative_2_139_reference  gaacccgcct gaccaacaga gtcaaataaa gagcagcttt tcgggtcaag 
                       Contig_1  .......... .......... .......... .......... .......... 

                                 2101                                  2139 
R30_alternative_2_139_reference  aagaagagca aggaggtccc actatctgat atagggagc  
                       Contig_1  .......... .......... .......... .........  
