# Supplementary material for: Genetic diversity of Coffea arabica L. mitochondrial genomes caused by repeat- mediated recombination and RNA editing
Source: Front Plant Sci. 2023 Oct 11;14:1261012. doi: 10.3389/fpls.2023.1261012 (PMC10598636; doi:10.3389/fpls.2023.1261012)
Supplement: Supplementary file 17 [file DataSheet_1.zip › Supplementary File 3/Mapped to the reference conformation/cf_R406_ma1_mafft.msf]

GDC ******** GeneDoc Multiple Sequence Alignment Editor ********
GDC 04000006b50190000cffffffffffff000000000000000000808080c0c0c0
GDC ffffff000000000000f43f000000000000f43f000000000000f03f000000
GDC 000000f03f00A000300000190000cA54696d6573204e657720526f6d616e
GDC 00A00320002000000000000000000000601444e000245510003535400044
GDC b52000546595700064c49564d0028523430365f6d616a6f725f315f39353
GDC 05f7265666572656e63652c0d0a523430365f6d616a6f725f315f3935305
GDC f73616e676572293b0d0a00BBAABAAA0000002a000a00020001B20AAA000
GDC a203a2000203a200000000000000059400000000000000000000c5058000
GDC 000ffff000047580000ff00ff000041475358000000ffffff00564341474
GDC 44e535450580000ff00ffff00484b525800ff00000000ff4659574858000
GDC 000ff8080804544580000ff000000ff484b5245445800ffffff0000ff485
GDC 24551444e425a5800ff000000ff005957484b524551444e5354425a58000
GDC 0000000ff00494c56415800ff0000808080494c564341474d46595748545
GDC 05800ffffff0000000c50580000000000000047580000000000000041434
GDC 7535800000000000000564147444e5354505800000000000000484b52580
GDC 000000000000046595748580000000000000045445800000000000000484
GDC b524544580000000000000048524551444e425a580000000000000043595
GDC 7484b524551444e5354425a5800000000000000494c56415800000000000
GDC 000494c564341474d46595748545058000000000000000300ffffff00000
GDC 000ffffff80808000000000c0c0c00000ABBBBBBBBBBBBBB00ff00A00020
GDC 0010001A0018AA000000000000000000000003A00ff00A00000000008056
GDC 40000000000080514000000000000049400000020000000000001440A000
GDC 0000098b20c41000000001025064100000000189806410000000078b10b4
GDC 100AAABB00005374616e646172640046464c4c5353535359592a2a43432a
GDC 574c4c4c4c5050505048485151525252524949494d545454544e4e4b4b53
GDC 53525256565656414141414444454547474747002d2d2d2d2d2d2d2d2d2d
GDC 2d2d2d2d2d2d2d2d2d2d2d2d2d2d2d2d2d2d2d2d2d2d2d2d2d4d2d2d2d2d
GDC 2d2d2d2d2d2d2d2d2d2d2d2d2d2d2d2d2d2d2d2d2d2d2d2d00BBBBB00000
GDC 00000000002000000000003000000000000BBAB0002000005000001b7B00
GDC 0000000000594000000000000054400000000000004e4000DAAB000000ff
GDC ffff0302014445484b524e5153540000ff00ff0000024c49564d46595741
GDC 47435000ff000000ff0004014445484b520000ff00ff0000024e51535400
GDC 00ff00ff8000034c49564d46595700ff000000ff0004414700ff00000080
GDC 00080144450000ff00ff000002484b5200ffffffff0000034e510000ff00
GDC ff800004535400ffffffff8000054c495600ff000000ff000646595700ff
GDC ffff00ff0007414700ff0000008000084d4300ffffff0080000000000000
GDC Affffff80808000A
 Gene1.msf  MSF: 2950  Type: P  August 25, 2022  21:09  Check:   53 ..

 Name: R406_major_1_950_reference Len:  2950  Check: 2213  Weight:   1.00
 Name: R406_major_1_950_sanger Len:  2950  Check: 7840  Weight:   1.00

//

                            1                                                   50 
R406_major_1_950_reference  tagtcaggct aactctaact tatagcgaat tcaaacaagt agaacctttc 
   R406_major_1_950_sanger  .......... .......... .......... .......... .......... 

                            51                                                 100 
R406_major_1_950_reference  atagagtatg aaatcaataa aatcattcta accttcaatc gaggcttagc 
   R406_major_1_950_sanger  .......... .......... .......... .......... .......... 

                            101                                                150 
R406_major_1_950_reference  ggcgctttga gctccgaaga tcttatatta aggtgaagga tcattactag 
   R406_major_1_950_sanger  .......... .......... .......... .......... .......... 

                            151                                                200 
R406_major_1_950_reference  tccagttgga gttggcgacc acgccctcgg ccctgccctc cgccacgacg 
   R406_major_1_950_sanger  .......... .......... .......... .......... .......... 

                            201                                                250 
R406_major_1_950_reference  gccacgtcct ctaaagggtg gattgttgct gacttgggca ataagagctt 
   R406_major_1_950_sanger  .......... .......... .......... .......... .......... 

                            251                                                300 
R406_major_1_950_reference  gattaggtga agatgctggg atggaggaat gataacgagc ttcttcagct 
   R406_major_1_950_sanger  .......... .......... .......... .......... .......... 

                            301                                                350 
R406_major_1_950_reference  agaagaagag gtcgcagggc gggaacccgg aaagataagt tacaaacatt 
   R406_major_1_950_sanger  .......... .......... .......... .......... .......... 

                            351                                                400 
R406_major_1_950_reference  cgataatctt caccaagacc attaagagtg atcatgacaa gggcagagtc 
   R406_major_1_950_sanger  .......... .......... .......... .......... .......... 

                            401                                                450 
R406_major_1_950_reference  aggcactcct ttcatttccc gtccattaac ccgaactcaa gactgttgaa 
   R406_major_1_950_sanger  .......... .......... .......... .......... .......... 

                            451                                                500 
R406_major_1_950_reference  gacatgaggg cttcaaagat gctgaaaaaa cttcctatct ttttcattcc 
   R406_major_1_950_sanger  .......... .......... .......... .......... .......... 

                            501                                                550 
R406_major_1_950_reference  ccacttcaat gcgccaatca atgcgctacg ctggcaaaag ggctgtcaga 
   R406_major_1_950_sanger  .......... .......... .......... .......... .......... 

                            551                                                600 
R406_major_1_950_reference  aagagtccaa tcccgaggag agttcatgcg tgaagtttct ttgttgaatg 
   R406_major_1_950_sanger  .......... .......... .......... .......... .......... 

                            601                                                650 
R406_major_1_950_reference  aaggtgagtt caagggcttc tttgatcggg aaatgcacgc acttctttgg 
   R406_major_1_950_sanger  .......... .......... .......... .......... .......... 

                            651                                                700 
R406_major_1_950_reference  ttgtcgttaa ggtcccttcc acctgagttc aagatgtccc tttccgcttc 
   R406_major_1_950_sanger  .......... .......... .......... .......... .......... 

                            701                                                750 
R406_major_1_950_reference  tctttcagct acttccctca ttgggattgg tcaagctcct tcacttattg 
   R406_major_1_950_sanger  ......agct acttccctca ttgggattgg tcaagctcct tcacttattg 

                            751                                                800 
R406_major_1_950_reference  ctcgatccga tccggaactg atagcacctt ttcttcctat tagtaggtct 
   R406_major_1_950_sanger  ctcgatccga tccggaactg atagcacctt ttcttcctat tagtaggtct 

                            801                                                850 
R406_major_1_950_reference  tattgccctc ctcttctggt agtctagttc tagttttgtt ttgagctggt 
   R406_major_1_950_sanger  tattgccctc ctcttctggt agtctagttc tagttttgtt ttgagctggt 

                            851                                                900 
R406_major_1_950_reference  gaacccatgt tcttcctctt ccccccgaat cactactaaa tggcggcgta 
   R406_major_1_950_sanger  gaacccatgt tcttcctctt ccccccgaat cactactaaa tggcggcgta 

                            901                                                950 
R406_major_1_950_reference  attgaagttc aatcttttcg atctttcttc tcctcagcgg atggtcgatt 
   R406_major_1_950_sanger  attgaagttc aatcttttcg atctttcttc tcctcagcgg atggtcgatt 

                            951                                               1000 
R406_major_1_950_reference  ggcctgacac ttcccccggg tgggtgactg cccttctcgt gatttcctta 
   R406_major_1_950_sanger  ggcctgacac ttcccccggg tgggtgactg cccttctcgt gatttcctta 

                            1001                                              1050 
R406_major_1_950_reference  attctttcat cttggagcta gactgtgcct gcttggacta atcgaatgtt 
   R406_major_1_950_sanger  attctttcat cttggagcta gactgtgcct gcttggacta atcgaatgtt 

                            1051                                              1100 
R406_major_1_950_reference  atcgctaata aagaaatagc gtatgtataa agggaaaggc tttccaactc 
   R406_major_1_950_sanger  atcgctaata aagaaatagc gtatgtataa agggaaaggc tttccaactc 

                            1101                                              1150 
R406_major_1_950_reference  catttctgct ggaacgagtg ctagaaggaa gctgttttcg ccttattcgc 
   R406_major_1_950_sanger  catttctgct ggaacgagtg ctagaaggaa gctgttttcg ccttattcgc 

                            1151                                              1200 
R406_major_1_950_reference  ataggttgtt gctatgctct ttgatagaat aatggggcgg tcttagcact 
   R406_major_1_950_sanger  ataggttgtt gctatgctct ttgatagaat aatggggcgg tcttagcact 

                            1201                                              1250 
R406_major_1_950_reference  ttcctgttgc tgctacataa ccgctcttgg caataccgct gtggtttaat 
   R406_major_1_950_sanger  ttcctgttgc tgctacataa ccgctcttgg caataccgct gtggtttaat 

                            1251                                              1300 
R406_major_1_950_reference  tactatccgg tgctctcttt ctctttgcaa gaaaagaaga ttcactgata 
   R406_major_1_950_sanger  tactatccgg tgctctcttt ctctttgcaa gaaaagaaga ttcactgata 

                            1301                                              1350 
R406_major_1_950_reference  gcgtctgcta gagatgcttt accaaacaag gactctcaag tggggagtga 
   R406_major_1_950_sanger  gcgtctgcta gagatgcttt accaaacaag gactctcaag tggggagtga 

                            1351                                              1400 
R406_major_1_950_reference  atgaaagtcg atatagaatg actttcatca ttagcttaag ggggcaggaa 
   R406_major_1_950_sanger  atgaaagtcg atatagaatg actttcatca ttagcttaag ggggcaggaa 

                            1401                                              1450 
R406_major_1_950_reference  tgaaaacctc caaggcggct ttcttgccta tagcctatag aaaaaaggac 
   R406_major_1_950_sanger  tgaaaacctc caaggcggct ttcttgccta tagcctatag aaaaaaggac 

                            1451                                              1500 
R406_major_1_950_reference  ttttctaagc aaatgccttc ctgtagccgg cttaacttaa cgagtttgcg 
   R406_major_1_950_sanger  ttttctaagc aaatgccttc ctgtagccgg cttaacttaa cgagtttgcg 

                            1501                                              1550 
R406_major_1_950_reference  cataactagc tcgtcaaaag agttatcatg agaagaaaga ccaccagatt 
   R406_major_1_950_sanger  cataactagc tcgtcaaaag agttatcatg agaagaaaga ccaccagatt 

                            1551                                              1600 
R406_major_1_950_reference  gtgtaagatc gtatcaccag gagcttagcc cgatcttctt aacacgaaca 
   R406_major_1_950_sanger  gtgtaagatc gtatcaccag gagcttagcc cgatcttctt aacacgaaca 

                            1601                                              1650 
R406_major_1_950_reference  cggctaatac ataacatctc cccttcctga acgagttcgt taacgcacgg 
   R406_major_1_950_sanger  cggctaatac ataacatctc cccttcctga acgagttcgt taacgcacgg 

                            1651                                              1700 
R406_major_1_950_reference  cttcgatctt gcaaaaggag atgatttggt cgtccggacc gaaggagaag 
   R406_major_1_950_sanger  cttcgatctt gcaaaaggag atgatttggt cgtccggacc gaaggagaag 

                            1701                                              1750 
R406_major_1_950_reference  gcattcagac atgggatttc taattacctc ataaaactct tgctcttatt 
   R406_major_1_950_sanger  gcattcagac atgggatttc taattacctc ataaaactct tgctcttatt 

                            1751                                              1800 
R406_major_1_950_reference  agttcaaagt ggtaagtacc ccgatagggg aacaaccgag caaaagcacc 
   R406_major_1_950_sanger  agttcaaagt ggtaagtacc ccgatagggg aacaaccgag caaaagcacc 

                            1801                                              1850 
R406_major_1_950_reference  taaagcagca gctctaagga aagcacctga aaccaagaaa gagggttcgc 
   R406_major_1_950_sanger  taaagcagca gctctaagga aagcacctga aaccaagaaa gagggttcgc 

                            1851                                              1900 
R406_major_1_950_reference  ctctatacgg attctgcaga agggaggtcg acttctttat taacaccaga 
   R406_major_1_950_sanger  ctctatacgg attctgcaga agggaggtcg acttctttat taacaccaga 

                            1901                                              1950 
R406_major_1_950_reference  tgtaaccgac ccaacacaat ctctattttc agttgttgat gcggtcggat 
   R406_major_1_950_sanger  tgtaaccgac ccaacacaat ctctattttc agttgttgat gcggtcggat 

                            1951                                              2000 
R406_major_1_950_reference  ttgacacgct cccaaagcaa ctcccgaacg agagtattca actcgaactc 
   R406_major_1_950_sanger  ttgacacgct cccaaagcaa ctcccgaacg agagta.... .......... 

                            2001                                              2050 
R406_major_1_950_reference  aagagaaaga aaggaagaag tccggagagc gaaggaacgg gattaaggga 
   R406_major_1_950_sanger  .......... .......... .......... .......... .......... 

                            2051                                              2100 
R406_major_1_950_reference  gtgaagccca aggcaagaat caaccaaata ggtagagtcc cgataaactg 
   R406_major_1_950_sanger  .......... .......... .......... .......... .......... 

                            2101                                              2150 
R406_major_1_950_reference  ggaaggtagt tgttccactc ttctttctcg atgcttttca tagcccagtt 
   R406_major_1_950_sanger  .......... .......... .......... .......... .......... 

                            2151                                              2200 
R406_major_1_950_reference  tcgtaaacaa gggaatgacc catggcatca gttgacttaa acgagttggg 
   R406_major_1_950_sanger  .......... .......... .......... .......... .......... 

                            2201                                              2250 
R406_major_1_950_reference  gagcgaagca acttccggta gctaccgagc gtaaagttag cttttggcag 
   R406_major_1_950_sanger  .......... .......... .......... .......... .......... 

                            2251                                              2300 
R406_major_1_950_reference  ctcatgaacc gaccgaagga ggggttgact ctgctgccgg gctttgagga 
   R406_major_1_950_sanger  .......... .......... .......... .......... .......... 

                            2301                                              2350 
R406_major_1_950_reference  atgggagcag ctttggaatc agtgtaagta ggtcacccca tataagtaat 
   R406_major_1_950_sanger  .......... .......... .......... .......... .......... 

                            2351                                              2400 
R406_major_1_950_reference  atgggcaagt gcgcgagatg taaccaatag atttgtcaac gaagtccttc 
   R406_major_1_950_sanger  .......... .......... .......... .......... .......... 

                            2401                                              2450 
R406_major_1_950_reference  tttcagcaaa atagaagccc cttagtgcaa tcgatttcag tatgccggtt 
   R406_major_1_950_sanger  .......... .......... .......... .......... .......... 

                            2451                                              2500 
R406_major_1_950_reference  taatttgaac agaaagaagg cagaactctg aaccaagccc aagggaaata 
   R406_major_1_950_sanger  .......... .......... .......... .......... .......... 

                            2501                                              2550 
R406_major_1_950_reference  gctgacattg ttgaattagc tgacagaaga agcgaaaggt attctgattt 
   R406_major_1_950_sanger  .......... .......... .......... .......... .......... 

                            2551                                              2600 
R406_major_1_950_reference  aagttcgccc aatcctcgct ctaaaggcta agcttgatag acctatttgc 
   R406_major_1_950_sanger  .......... .......... .......... .......... .......... 

                            2601                                              2650 
R406_major_1_950_reference  ctaaaaaaag tggcatacgg tttagcccgt ttagtcagaa actaaaggga 
   R406_major_1_950_sanger  .......... .......... .......... .......... .......... 

                            2651                                              2700 
R406_major_1_950_reference  atcttctaag aaggagcacg gatggaactt tcttgtcttt tttctcccag 
   R406_major_1_950_sanger  .......... .......... .......... .......... .......... 

                            2701                                              2750 
R406_major_1_950_reference  acgttcgaga attggcattt atgtcaggct atgcccttcc agtcaagtct 
   R406_major_1_950_sanger  .......... .......... .......... .......... .......... 

                            2751                                              2800 
R406_major_1_950_reference  tcgctggatt caaccgactt aggagtttcg aggacaactt tcccttattc 
   R406_major_1_950_sanger  .......... .......... .......... .......... .......... 

                            2801                                              2850 
R406_major_1_950_reference  atcatccatc ttgagcttga cggcttgccc gtgcgtggag tattccgtcc 
   R406_major_1_950_sanger  .......... .......... .......... .......... .......... 

                            2851                                              2900 
R406_major_1_950_reference  atttatttat tgaaggaaaa gaaagatcta ttactatctg tcttcaaagg 
   R406_major_1_950_sanger  .......... .......... .......... .......... .......... 

                            2901                                               2950 
R406_major_1_950_reference  atccgttgtt agcagtgtca tcaatgtaag cgaattggct gcttccaagg 
   R406_major_1_950_sanger  .......... .......... .......... .......... .......... 
