# Supplementary material for: Genetic diversity of Coffea arabica L. mitochondrial genomes caused by repeat- mediated recombination and RNA editing
Source: Front Plant Sci. 2023 Oct 11;14:1261012. doi: 10.3389/fpls.2023.1261012 (PMC10598636; doi:10.3389/fpls.2023.1261012)
Supplement: Supplementary file 17 [file DataSheet_1.zip › Supplementary File 3/Mapped to the reference conformation/cf_R406_ma2.fasta]

>R406_major_2_950_reference
TAGTTCCACGTGTAACCTATAAAGAGAAAAGATCTTCTCTCTTCCCTTAGCTCTTGAGTTTCTTCTTATGAGTTCCAAGTCTGGCGATTTATAATCGAATTCATTTTCTTCCTCTTGCCTTGGAGTTCTTTATTATTACCGGATGGTAACTATTAAGAAAAGAATTAAAGAAGCTCAAAAGAAGAGCGAAGAGAAGGAACCCTTGGGAAGACAACCGAAGGAGATATGATTTGGGGGCCAATGGGAACCCCGATAAGGCAATTGTGGGTGCTCCTGCGCCAATTAGTTTATCATTTTCAAGGGTCAAAAATGAAAGTAGTTGAAGTAATAGTCTTTTTGTTATTGAATCGTCTGAACTACTTCAATATCTCTTTTTTAGTTTCTATCCACAAAGTCTTTGTGAAGACATACAACTTGACTTCTTACATTTCTTGGTTCCAAACTGTGAATTGAAGGGTCGGGAGAAAGATGCCTATATACTCGGTCAAAAGAGGAAGGATGCCATTCCGTTTACATTAGAAAGAGTCTACCATCTTCGGTAATACTAATTACACCGCCATGATGACAAGGCATAGGTTTATCTCCCGGTCCAATAGATATAATTTTACCATCCAAATTGAGACTATCAAAAAGTGAAAAAAGTGATGATTCAAACAAAGACTCTTTCTGCGAAGTGGTGACTATAACTTCTTGAACATACCTAGTATACGAGAAGGATGGAAATCGCTGATGAAATTGATTATCCAATTCTATTAAAGAAAAATTGAGCAGTACATCTGTTATCAATGCAGAGGTTGGAATACTATCTTTCATTATATAGGAATAATCCTTTCCCTCATGAAGAATTGGCATATATAGGAATGATTTTAATAATTGAATTATCTCATCATTTTCTACTATAGGTTCAAGCTTAGTCAAAAGACTCTCTTTATTTAAATAAAGACTGTCGGAGGTAAAGGAGAAAGAACTCTCCCTTCTTCTTGCGACTAGTTGACTTGCCATTCCTGCATCTTGGAGCTAGACTGTGCCTGCTTGGACTAATCGAATGTTATCGCTAATAAAGAAATAGCGTATGTATAAAGGGAAAGGCTTTCCAACTCCATTTCTGCTGGAACGAGTGCTAGAAGGAAGCTGTTTTCGCCTTATTCGCATAGGTTGTTGCTATGCTCTTTGATAGAATAATGGGGCGGTCTTAGCACTTTCCTGTTGCTGCTACATAACCGCTCTTGGCAATACCGCTGTGGTTTAATTACTATCCGGTGCTCTCTTTCTCTTTGCAAGAAAAGAAGATTCACTGATAGCGTCTGCTAGAGATGCTTTACCAAACAAGGACTCTCAAGTGGGGAGTGAATGAAAGTCGATATAGAATGACTTTCATCATTAGCTTAAGGGGGCAGGAATGAAAACCTCCAAGGCGGCTTTCTTGCCTATAGCCTATAGAAAAAAGGACTTTTCTAAGCAAATGCCTTCCTGTAGCCGGCTTAACTTAACGAGTTTGCGCATAACTAGCTCGTCAAAAGAGTTATCATGAGAAGAAAGACCACCAGATTGTGTAAGATCGTATCACCAGGAGCTTAGCCCGATCTTCTTAACACGAACACGGCTAATACATAACATCTCCCCTTCCTGAACGAGTTCGTTAACGCACGGCTTCGATCTTGCAAAAGGAGATGATTTGGTCGTCCGGACCGAAGGAGAAGGCATTCAGACATGGGATTTCTAATTACCTCATAAAACTCTTGCTCTTATTAGTTCAAAGTGGTAAGTACCCCGATAGGGGAACAACCGAGCAAAAGCACCTAAAGCAGCAGCTCTAAGGAAAGCACCTGAAACCAAGAAAGAGGGTTCGCCTCTATACGGATTCTGCAGAAGGGAGGTCGACTTCTTTATTAACACCAGATGTAACCGACCCAACACAATCTCTATTTTCAGTTGTTGATGCGGTCCGATCGGAGGCGAAGTCGGAACTCCTAACTCAAAAGGCAAACTCAAGAGACGCGTTTGTATATTAAAGATATCTTTAGCCCCTTTCCTTCACGGTTTGTTTTTCGTTAGTTACACTTGTAATAAGAAAGAAGATCATAATCATTCCTTCCCTTCCTTAAGTCGCGCTTAAACAGCTCTGTCTGATACTCTTCCCTTACCGCAAGAAAGCGATTAGAAGAAAATCATTCCTTCTTAAAGCACGGCTTCGAGAGCAAGAATTTGCTGCTGGAAGTACATATAACAAGTCTTCCTTCTCCTTCCCCTGAAATCGGCCGTAAACAGACACTGCTTGAAGACAAGAAAGGTTGGGACAAAGACCTCTCTTTCAAATCTCGTAGGAAGTGGAAAGAAAGTAGCTTGTGCTTGGCTCCGAAGCTGATGTTCGATTGAATTAACCTCAACAACTCGTGAAAGCAGTTTCACTAATGGTAGCTAGCTTCCTTCTTCGCGCACAGCCAGACCTTCTGCTCGATTGTTTGTTGCCTCAGCTGGGAAGAAGGCTGGAATCTGTCTCTCCACTCCCCCTCCCCGACTTCCATTGAAGTAAGGGCGGGTTCTCTCCTTGCTGGATTGCTGTCTTCCGCCACTGTTGTCAGTTTGTTTGTTGAAGTCAGACAGACAGCTTTGACACTTCCCGTGCTCTTACAATATCTTTGATAAGAGCAAGAGACATGGAAGAGAGTTTCACCAGGTCTCCTTTTCTCCCTTTCTCTGCACTCCTGTTGCTTGCCTGATTCGGGCATTCAGCCAGCCTTAGGGCAAGCGGGTGAACTCTGATCCCGACTCAATGATAGATATCAGATTAGAACCACCAGTCAGATAAGGGGAGAAATCCTCATCAAGCATAACGGCTTTTCTCACTAAGACATGATCTCCTGTTCAGGCTAATCAACTCAATCGATTAGCGTAGATGAGGCTCGTTGATCTGAACCTCTGAGGGCTAATCCATCGACGATCGTAGCTA
>R406_major_2_950_sanger
GGATGGAAATCGCTGATGAAATTGATTATCCAATTCTATTAAAGAAAAATTGAGCAGTACATCTGTTATCAATGCAGAG
GTTGGAATACTATCTTTCATTATATAGGAATAATCCTTTCCCTCATGAAGAATTGGCATATATAGGAATGATTTTAATA
ATTGAATTATCTCATCATTTTCTACTATAGGTTCAAGCTTAGTCAAAAGACTCTCTTTATTTAAATAAAGACTGTCGGA
GGTAAAGGAGAAAGAACTCTCCCTTCTTCTTGCGACTAGTTGACTTGCCATTCCTGCATCTTGGAGCTAGACTGTGCCT
GCTTGGACTAATCGAATGTTATCGCTAATAAAGAAATAGCGTATGTATAAAGGGAAAGGCTTTCCAACTCCATTTCTGC
TGGAACGAGTGCTAGAAGGAAGCTGTTTTCGCCTTATTCGCATAGGTTGTTGCTATGCTCTTTGATAGAATAATGGGGC
GGTCTTAGCACTTTCCTGTTGCTGCTACATAACCGCTCTTGGCAATACCGCTGTGGTTTAATTACTATCCGGTGCTCTC
TTTCTCTTTGCAAGAAAAGAAGATTCACTGATAGCGTCTGCTAGAGATGCTTTACCAAACAAGGACTCTCAAGTGGGGA
GTGAATGAAAGTCGATATAGAATGACTTTCATCATTAGCTTAAGGGGGCAGGAATGAAAACCTCCAAGGCGGCTTTCTT
GCCTATAGCCTATAGAAAAAAGGACTTTTCTAAGCAAATGCCTTCCTGTAGCCGGCTTAACTTAACGAGTTTGCGCATA
ACTAGCTCGTCAAAAGAGTTATCATGAGAAGAAAGACCACCAGATTGTGTAAGATCGTATCACCAGGAGCTTAGCCCGA
TCTTCTTAACACGAACACGGCTAATACATAACATCTCCCCTTCCTGAACGAGTTCGTTAACGCACGGCTTCGATCTTGC
AAAAGGAGATGATTTGGTCGTCCGGACCGAAGGAGAAGGCATTCAGACATGGGATTTCTAATTACCTCATAAAACTCTT
GCTCTTATTAGTTCAAAGTGGTAAGTACCCCGATAGGGGAACAACCGAGCAAAAGCACCTAAAGCAGCAGCTCTAAGGA
AAGCACCTGAAACCAAGAAAGAGGGTTCGCCTCTATACGGATTCTGCAGAAGGGAGGTCGACTTCTTTATTAACACCAG
ATGTAACCGACCCAACACAATCTCTATTTTCAGTTGTTGATGCGGTCCGATCGGAGGCGAAGTCGGAACTCCTAACTCA
AAAGGCAAACTCAAGAGACGCGTTTGTATATTAAAGATATCTTTAGCCCCTTTCCTTCACGGTTTGTTTTTCGTTAGTT
ACACTTGTAATAAGAAAGAAGATCAT
