# Supplementary material for: Genetic diversity of Coffea arabica L. mitochondrial genomes caused by repeat- mediated recombination and RNA editing
Source: Front Plant Sci. 2023 Oct 11;14:1261012. doi: 10.3389/fpls.2023.1261012 (PMC10598636; doi:10.3389/fpls.2023.1261012)
Supplement: Supplementary file 17 [file DataSheet_1.zip › Supplementary File 3/Mapped to the reference conformation/cf_R406_ma2_mafft.fasta]

>R406_major_2_950_reference
tagttccacgtgtaacctataaagagaaaagatcttctctcttcccttagctcttgagtt
tcttcttatgagttccaagtctggcgatttataatcgaattcattttcttcctcttgcct
tggagttctttattattaccggatggtaactattaagaaaagaattaaagaagctcaaaa
gaagagcgaagagaaggaacccttgggaagacaaccgaaggagatatgatttgggggcca
atgggaaccccgataaggcaattgtgggtgctcctgcgccaattagtttatcattttcaa
gggtcaaaaatgaaagtagttgaagtaatagtctttttgttattgaatcgtctgaactac
ttcaatatctcttttttagtttctatccacaaagtctttgtgaagacatacaacttgact
tcttacatttcttggttccaaactgtgaattgaagggtcgggagaaagatgcctatatac
tcggtcaaaagaggaaggatgccattccgtttacattagaaagagtctaccatcttcggt
aatactaattacaccgccatgatgacaaggcataggtttatctcccggtccaatagatat
aattttaccatccaaattgagactatcaaaaagtgaaaaaagtgatgattcaaacaaaga
ctctttctgcgaagtggtgactataacttcttgaacatacctagtatacgagaaggatgg
aaatcgctgatgaaattgattatccaattctattaaagaaaaattgagcagtacatctgt
tatcaatgcagaggttggaatactatctttcattatataggaataatcctttccctcatg
aagaattggcatatataggaatgattttaataattgaattatctcatcattttctactat
aggttcaagcttagtcaaaagactctctttatttaaataaagactgtcggaggtaaagga
gaaagaactctcccttcttcttgcgactagttgacttgccattcctgcatcttggagcta
gactgtgcctgcttggactaatcgaatgttatcgctaataaagaaatagcgtatgtataa
agggaaaggctttccaactccatttctgctggaacgagtgctagaaggaagctgttttcg
ccttattcgcataggttgttgctatgctctttgatagaataatggggcggtcttagcact
ttcctgttgctgctacataaccgctcttggcaataccgctgtggtttaattactatccgg
tgctctctttctctttgcaagaaaagaagattcactgatagcgtctgctagagatgcttt
accaaacaaggactctcaagtggggagtgaatgaaagtcgatatagaatgactttcatca
ttagcttaagggggcaggaatgaaaacctccaaggcggctttcttgcctatagcctatag
aaaaaaggacttttctaagcaaatgccttcctgtagccggcttaacttaacgagtttgcg
cataactagctcgtcaaaagagttatcatgagaagaaagaccaccagattgtgtaagatc
gtatcaccaggagcttagcccgatcttcttaacacgaacacggctaatacataacatctc
cccttcctgaacgagttcgttaacgcacggcttcgatcttgcaaaaggagatgatttggt
cgtccggaccgaaggagaaggcattcagacatgggatttctaattacctcataaaactct
tgctcttattagttcaaagtggtaagtaccccgataggggaacaaccgagcaaaagcacc
taaagcagcagctctaaggaaagcacctgaaaccaagaaagagggttcgcctctatacgg
attctgcagaagggaggtcgacttctttattaacaccagatgtaaccgacccaacacaat
ctctattttcagttgttgatgcggtccgatcggaggcgaagtcggaactcctaactcaaa
aggcaaactcaagagacgcgtttgtatattaaagatatctttagcccctttccttcacgg
tttgtttttcgttagttacacttgtaataagaaagaagatcataatcattccttcccttc
cttaagtcgcgcttaaacagctctgtctgatactcttcccttaccgcaagaaagcgatta
gaagaaaatcattccttcttaaagcacggcttcgagagcaagaatttgctgctggaagta
catataacaagtcttccttctccttcccctgaaatcggccgtaaacagacactgcttgaa
gacaagaaaggttgggacaaagacctctctttcaaatctcgtaggaagtggaaagaaagt
agcttgtgcttggctccgaagctgatgttcgattgaattaacctcaacaactcgtgaaag
cagtttcactaatggtagctagcttccttcttcgcgcacagccagaccttctgctcgatt
gtttgttgcctcagctgggaagaaggctggaatctgtctctccactccccctccccgact
tccattgaagtaagggcgggttctctccttgctggattgctgtcttccgccactgttgtc
agtttgtttgttgaagtcagacagacagctttgacacttcccgtgctcttacaatatctt
tgataagagcaagagacatggaagagagtttcaccaggtctccttttctccctttctctg
cactcctgttgcttgcctgattcgggcattcagccagccttagggcaagcgggtgaactc
tgatcccgactcaatgatagatatcagattagaaccaccagtcagataaggggagaaatc
ctcatcaagcataacggcttttctcactaagacatgatctcctgttcaggctaatcaact
caatcgattagcgtagatgaggctcgttgatctgaacctctgagggctaatccatcgacg
atcgtagcta
>R406_major_2_950_sanger
------------------------------------------------------------
------------------------------------------------------------
------------------------------------------------------------
------------------------------------------------------------
------------------------------------------------------------
------------------------------------------------------------
------------------------------------------------------------
------------------------------------------------------------
------------------------------------------------------------
------------------------------------------------------------
------------------------------------------------------------
------------------------------------------------------ggatgg
aaatcgctgatgaaattgattatccaattctattaaagaaaaattgagcagtacatctgt
tatcaatgcagaggttggaatactatctttcattatataggaataatcctttccctcatg
aagaattggcatatataggaatgattttaataattgaattatctcatcattttctactat
aggttcaagcttagtcaaaagactctctttatttaaataaagactgtcggaggtaaagga
gaaagaactctcccttcttcttgcgactagttgacttgccattcctgcatcttggagcta
gactgtgcctgcttggactaatcgaatgttatcgctaataaagaaatagcgtatgtataa
agggaaaggctttccaactccatttctgctggaacgagtgctagaaggaagctgttttcg
ccttattcgcataggttgttgctatgctctttgatagaataatggggcggtcttagcact
ttcctgttgctgctacataaccgctcttggcaataccgctgtggtttaattactatccgg
tgctctctttctctttgcaagaaaagaagattcactgatagcgtctgctagagatgcttt
accaaacaaggactctcaagtggggagtgaatgaaagtcgatatagaatgactttcatca
ttagcttaagggggcaggaatgaaaacctccaaggcggctttcttgcctatagcctatag
aaaaaaggacttttctaagcaaatgccttcctgtagccggcttaacttaacgagtttgcg
cataactagctcgtcaaaagagttatcatgagaagaaagaccaccagattgtgtaagatc
gtatcaccaggagcttagcccgatcttcttaacacgaacacggctaatacataacatctc
cccttcctgaacgagttcgttaacgcacggcttcgatcttgcaaaaggagatgatttggt
cgtccggaccgaaggagaaggcattcagacatgggatttctaattacctcataaaactct
tgctcttattagttcaaagtggtaagtaccccgataggggaacaaccgagcaaaagcacc
taaagcagcagctctaaggaaagcacctgaaaccaagaaagagggttcgcctctatacgg
attctgcagaagggaggtcgacttctttattaacaccagatgtaaccgacccaacacaat
ctctattttcagttgttgatgcggtccgatcggaggcgaagtcggaactcctaactcaaa
aggcaaactcaagagacgcgtttgtatattaaagatatctttagcccctttccttcacgg
tttgtttttcgttagttacacttgtaataagaaagaagatcat-----------------
------------------------------------------------------------
------------------------------------------------------------
------------------------------------------------------------
------------------------------------------------------------
------------------------------------------------------------
------------------------------------------------------------
------------------------------------------------------------
------------------------------------------------------------
------------------------------------------------------------
------------------------------------------------------------
------------------------------------------------------------
------------------------------------------------------------
------------------------------------------------------------
------------------------------------------------------------
----------
