# Supplementary material for: Genetic diversity of Coffea arabica L. mitochondrial genomes caused by repeat- mediated recombination and RNA editing
Source: Front Plant Sci. 2023 Oct 11;14:1261012. doi: 10.3389/fpls.2023.1261012 (PMC10598636; doi:10.3389/fpls.2023.1261012)
Supplement: Supplementary file 17 [file DataSheet_1.zip › Supplementary File 3/Mapped to the reference conformation/cf_R406_mi1_mafft.msf]

GDC ******** GeneDoc Multiple Sequence Alignment Editor ********
GDC 04000006cd0190000cffffffffffff000000000000000000808080c0c0c0
GDC ffffff000000000000f43f000000000000f43f000000000000f03f000000
GDC 000000f03f00A000300000190000cA54696d6573204e657720526f6d616e
GDC 00A00320002000000000000000000000601444e000245510003535400044
GDC b52000546595700064c49564d0028523430365f616c7465726e617469766
GDC 55f315f3935305f7265666572656e63652c0d0a523430365f616c7465726
GDC e61746976655f315f3935305f73616e676572293b0d0a00BBAABAAA00000
GDC 02a000a00020001B20AAA000a203a2000203a20000000000000005940000
GDC 0000000000000000c5058000000ffff000047580000ff00ff00004147535
GDC 8000000ffffff0056434147444e535450580000ff00ffff00484b525800f
GDC f00000000ff4659574858000000ff8080804544580000ff000000ff484b5
GDC 245445800ffffff0000ff48524551444e425a5800ff000000ff005957484
GDC b524551444e5354425a580000000000ff00494c56415800ff00008080804
GDC 94c564341474d4659574854505800ffffff0000000c50580000000000000
GDC 0475800000000000000414347535800000000000000564147444e5354505
GDC 800000000000000484b52580000000000000046595748580000000000000
GDC 045445800000000000000484b524544580000000000000048524551444e4
GDC 25a5800000000000000435957484b524551444e5354425a5800000000000
GDC 000494c56415800000000000000494c564341474d4659574854505800000
GDC 0000000000300ffffff00000000ffffff80808000000000c0c0c00000ABB
GDC BBBBBBBBBBBB00ff00A000200010001A0018AA0000000000000000000000
GDC 03A00ff00A00000000008056400000000000805140000000000000494000
GDC 00020000000000001440A0000000098b20c4100000000102506410000000
GDC 0189806410000000078b10b4100AAABB00005374616e646172640046464c
GDC 4c5353535359592a2a43432a574c4c4c4c50505050484851515252525249
GDC 49494d545454544e4e4b4b53535252565656564141414144444545474747
GDC 47002d2d2d2d2d2d2d2d2d2d2d2d2d2d2d2d2d2d2d2d2d2d2d2d2d2d2d2d
GDC 2d2d2d2d2d2d2d4d2d2d2d2d2d2d2d2d2d2d2d2d2d2d2d2d2d2d2d2d2d2d
GDC 2d2d2d2d2d2d00BBBBB0000000000000002000000000003000000000000B
GDC BAB0002000005000001b7B00000000000059400000000000005440000000
GDC 0000004e4000DAAB000000ffffff0302014445484b524e5153540000ff00
GDC ff0000024c49564d4659574147435000ff000000ff0004014445484b5200
GDC 00ff00ff0000024e5153540000ff00ff8000034c49564d46595700ff0000
GDC 00ff0004414700ff0000008000080144450000ff00ff000002484b5200ff
GDC ffffff0000034e510000ff00ff800004535400ffffffff8000054c495600
GDC ff000000ff000646595700ffffff00ff0007414700ff0000008000084d43
GDC 00ffffff0080000000000000Affffff80808000A
 Gene3.msf  MSF: 2950  Type: P  August 25, 2022  21:09  Check: 9616 ..

 Name: R406_alternative_1_950_reference Len:  2950  Check: 3978  Weight:   1.00
 Name: R406_alternative_1_950_sanger Len:  2950  Check: 5638  Weight:   1.00

//

                                  1                                                   50 
R406_alternative_1_950_reference  tagtcaggct aactctaact tatagcgaat tcaaacaagt agaacctttc 
   R406_alternative_1_950_sanger  .......... .......... .......... .......... .......... 

                                  51                                                 100 
R406_alternative_1_950_reference  atagagtatg aaatcaataa aatcattcta accttcaatc gaggcttagc 
   R406_alternative_1_950_sanger  .......... .......... .......... .......... .......... 

                                  101                                                150 
R406_alternative_1_950_reference  ggcgctttga gctccgaaga tcttatatta aggtgaagga tcattactag 
   R406_alternative_1_950_sanger  .......... .......... .......... .......... .......... 

                                  151                                                200 
R406_alternative_1_950_reference  tccagttgga gttggcgacc acgccctcgg ccctgccctc cgccacgacg 
   R406_alternative_1_950_sanger  .......... .......... .......... .......... .......... 

                                  201                                                250 
R406_alternative_1_950_reference  gccacgtcct ctaaagggtg gattgttgct gacttgggca ataagagctt 
   R406_alternative_1_950_sanger  .......... .......... .......... .......... .......... 

                                  251                                                300 
R406_alternative_1_950_reference  gattaggtga agatgctggg atggaggaat gataacgagc ttcttcagct 
   R406_alternative_1_950_sanger  .......... .......... .......... .......... .......... 

                                  301                                                350 
R406_alternative_1_950_reference  agaagaagag gtcgcagggc gggaacccgg aaagataagt tacaaacatt 
   R406_alternative_1_950_sanger  .......... .......... .......... .......... .......... 

                                  351                                                400 
R406_alternative_1_950_reference  cgataatctt caccaagacc attaagagtg atcatgacaa gggcagagtc 
   R406_alternative_1_950_sanger  .......... .......... .......... .......... .......... 

                                  401                                                450 
R406_alternative_1_950_reference  aggcactcct ttcatttccc gtccattaac ccgaactcaa gactgttgaa 
   R406_alternative_1_950_sanger  .......... .......... .......... .......... .......... 

                                  451                                                500 
R406_alternative_1_950_reference  gacatgaggg cttcaaagat gctgaaaaaa cttcctatct ttttcattcc 
   R406_alternative_1_950_sanger  .......... .......... .......... .......... .......... 

                                  501                                                550 
R406_alternative_1_950_reference  ccacttcaat gcgccaatca atgcgctacg ctggcaaaag ggctgtcaga 
   R406_alternative_1_950_sanger  .......... .......... .......... .......... .......... 

                                  551                                                600 
R406_alternative_1_950_reference  aagagtccaa tcccgaggag agttcatgcg tgaagtttct ttgttgaatg 
   R406_alternative_1_950_sanger  .......... .......... .......... .......... .......... 

                                  601                                                650 
R406_alternative_1_950_reference  aaggtgagtt caagggcttc tttgatcggg aaatgcacgc acttctttgg 
   R406_alternative_1_950_sanger  .......... .......... .......... .......... .......... 

                                  651                                                700 
R406_alternative_1_950_reference  ttgtcgttaa ggtcccttcc acctgagttc aagatgtccc tttccgcttc 
   R406_alternative_1_950_sanger  .......... .......... .......... .......... .......... 

                                  701                                                750 
R406_alternative_1_950_reference  tctttcagct acttccctca ttgggattgg tcaagctcct tcacttattg 
   R406_alternative_1_950_sanger  .......... .......... .......... .......... .......... 

                                  751                                                800 
R406_alternative_1_950_reference  ctcgatccga tccggaactg atagcacctt ttcttcctat tagtaggtct 
   R406_alternative_1_950_sanger  .......... ....gaactg atagcacctt ttcttcctat tagtaggtct 

                                  801                                                850 
R406_alternative_1_950_reference  tattgccctc ctcttctggt agtctagttc tagttttgtt ttgagctggt 
   R406_alternative_1_950_sanger  tattgccctc ctcttctggt agtctagttc tagttttgtt ttgagctggt 

                                  851                                                900 
R406_alternative_1_950_reference  gaacccatgt tcttcctctt ccccccgaat cactactaaa tggcggcgta 
   R406_alternative_1_950_sanger  gaacccatgt tcttcctctt ccccccgaat cactactaaa tggcggcgta 

                                  901                                                950 
R406_alternative_1_950_reference  attgaagttc aatcttttcg atctttcttc tcctcagcgg atggtcgatt 
   R406_alternative_1_950_sanger  attgaagttc aatcttttcg atctttcttc tcctcagcgg atggtcgatt 

                                  951                                               1000 
R406_alternative_1_950_reference  ggcctgacac ttcccccggg tgggtgactg cccttctcgt gatttcctta 
   R406_alternative_1_950_sanger  ggcctgacac ttcccccggg tgggtgactg cccttctcgt gatttcctta 

                                  1001                                              1050 
R406_alternative_1_950_reference  attctttcat cttggagcta gactgtgcct gcttggacta atcgaatgtt 
   R406_alternative_1_950_sanger  attctttcat cttggagcta gactgtgcct gcttggacta atcgaatgtt 

                                  1051                                              1100 
R406_alternative_1_950_reference  atcgctaata aagaaatagc gtatgtataa agggaaaggc tttccaactc 
   R406_alternative_1_950_sanger  atcgctaata aagaaatagc gtatgtataa agggaaaggc tttccaactc 

                                  1101                                              1150 
R406_alternative_1_950_reference  catttctgct ggaacgagtg ctagaaggaa gctgttttcg ccttattcgc 
   R406_alternative_1_950_sanger  catttctgct ggaacgagtg ctagaaggaa gctgttttcg ccttattcgc 

                                  1151                                              1200 
R406_alternative_1_950_reference  ataggttgtt gctatgctct ttgatagaat aatggggcgg tcttagcact 
   R406_alternative_1_950_sanger  ataggttgtt gctatgctct ttgatagaat aatggggcgg tcttagcact 

                                  1201                                              1250 
R406_alternative_1_950_reference  ttcctgttgc tgctacataa ccgctcttgg caataccgct gtggtttaat 
   R406_alternative_1_950_sanger  ttcctgttgc tgctacataa ccgctcttgg caataccgct gtggtttaat 

                                  1251                                              1300 
R406_alternative_1_950_reference  tactatccgg tgctctcttt ctctttgcaa gaaaagaaga ttcactgata 
   R406_alternative_1_950_sanger  tactatccgg tgctctcttt ctctttgcaa gaaaagaaga ttcactgata 

                                  1301                                              1350 
R406_alternative_1_950_reference  gcgtctgcta gagatgcttt accaaacaag gactctcaag tggggagtga 
   R406_alternative_1_950_sanger  gcgtctgcta gagatgcttt accaaacaag gactctcaag tggggagtga 

                                  1351                                              1400 
R406_alternative_1_950_reference  atgaaagtcg atatagaatg actttcatca ttagcttaag ggggcaggaa 
   R406_alternative_1_950_sanger  atgaaagtcg atatagaatg actttcatca ttagcttaag ggggcaggaa 

                                  1401                                              1450 
R406_alternative_1_950_reference  tgaaaacctc caaggcggct ttcttgccta tagcctatag aaaaaaggac 
   R406_alternative_1_950_sanger  tgaaaacctc caaggcggct ttcttgccta tagcctatag aaaaaaggac 

                                  1451                                              1500 
R406_alternative_1_950_reference  ttttctaagc aaatgccttc ctgtagccgg cttaacttaa cgagtttgcg 
   R406_alternative_1_950_sanger  ttttctaagc aaatgccttc ctgtagccgg cttaacttaa cgagtttgcg 

                                  1501                                              1550 
R406_alternative_1_950_reference  cataactagc tcgtcaaaag agttatcatg agaagaaaga ccaccagatt 
   R406_alternative_1_950_sanger  cataactagc tcgtcaaaag agttatcatg agaagaaaga ccaccagatt 

                                  1551                                              1600 
R406_alternative_1_950_reference  gtgtaagatc gtatcaccag gagcttagcc cgatcttctt aacacgaaca 
   R406_alternative_1_950_sanger  gtgtaagatc gtatcaccag gagcttagcc cgatcttctt aacacgaaca 

                                  1601                                              1650 
R406_alternative_1_950_reference  cggctaatac ataacatctc cccttcctga acgagttcgt taacgcacgg 
   R406_alternative_1_950_sanger  cggctaatac ataacatctc cccttcctga acgagttcgt taacgcacgg 

                                  1651                                              1700 
R406_alternative_1_950_reference  cttcgatctt gcaaaaggag atgatttggt cgtccggacc gaaggagaag 
   R406_alternative_1_950_sanger  cttcgatctt gcaaaaggag atgatttggt cgtccggacc gaaggagaag 

                                  1701                                              1750 
R406_alternative_1_950_reference  gcattcagac atgggatttc taattacctc ataaaactct tgctcttatt 
   R406_alternative_1_950_sanger  gcattcagac atgggatttc taattacctc ataaaactct tgctcttatt 

                                  1751                                              1800 
R406_alternative_1_950_reference  agttcaaagt ggtaagtacc ccgatagggg aacaaccgag caaaagcacc 
   R406_alternative_1_950_sanger  agttcaaagt ggtaagtacc ccgatagggg aacaaccgag caaaagcacc 

                                  1801                                              1850 
R406_alternative_1_950_reference  taaagcagca gctctaagga aagcacctga aaccaagaaa gagggttcgc 
   R406_alternative_1_950_sanger  taaagcagca gctctaagga aagcacctga aaccaagaaa gagggttcgc 

                                  1851                                              1900 
R406_alternative_1_950_reference  ctctatacgg attctgcaga agggaggtcg acttctttat taacaccaga 
   R406_alternative_1_950_sanger  ctctatacgg attctgcaga agggaggtcg acttctttat taacaccaga 

                                  1901                                              1950 
R406_alternative_1_950_reference  tgtaaccgac ccaacacaat ctctattttc agttgttgat gcggtcggat 
   R406_alternative_1_950_sanger  tgtaaccgac ccaacacaat ctctattttc agttgttgat gcggtc.... 

                                  1951                                              2000 
R406_alternative_1_950_reference  cggaggcgaa gtcggaactc ctaactcaaa aggcaaactc aagagacgcg 
   R406_alternative_1_950_sanger  .......... .......... .......... .......... .......... 

                                  2001                                              2050 
R406_alternative_1_950_reference  tttgtatatt aaagatatct ttagcccctt tccttcacgg tttgtttttc 
   R406_alternative_1_950_sanger  .......... .......... .......... .......... .......... 

                                  2051                                              2100 
R406_alternative_1_950_reference  gttagttaca cttgtaataa gaaagaagat cataatcatt ccttcccttc 
   R406_alternative_1_950_sanger  .......... .......... .......... .......... .......... 

                                  2101                                              2150 
R406_alternative_1_950_reference  cttaagtcgc gcttaaacag ctctgtctga tactcttccc ttaccgcaag 
   R406_alternative_1_950_sanger  .......... .......... .......... .......... .......... 

                                  2151                                              2200 
R406_alternative_1_950_reference  aaagcgatta gaagaaaatc attccttctt aaagcacggc ttcgagagca 
   R406_alternative_1_950_sanger  .......... .......... .......... .......... .......... 

                                  2201                                              2250 
R406_alternative_1_950_reference  agaatttgct gctggaagta catataacaa gtcttccttc tccttcccct 
   R406_alternative_1_950_sanger  .......... .......... .......... .......... .......... 

                                  2251                                              2300 
R406_alternative_1_950_reference  gaaatcggcc gtaaacagac actgcttgaa gacaagaaag gttgggacaa 
   R406_alternative_1_950_sanger  .......... .......... .......... .......... .......... 

                                  2301                                              2350 
R406_alternative_1_950_reference  agacctctct ttcaaatctc gtaggaagtg gaaagaaagt agcttgtgct 
   R406_alternative_1_950_sanger  .......... .......... .......... .......... .......... 

                                  2351                                              2400 
R406_alternative_1_950_reference  tggctccgaa gctgatgttc gattgaatta acctcaacaa ctcgtgaaag 
   R406_alternative_1_950_sanger  .......... .......... .......... .......... .......... 

                                  2401                                              2450 
R406_alternative_1_950_reference  cagtttcact aatggtagct agcttccttc ttcgcgcaca gccagacctt 
   R406_alternative_1_950_sanger  .......... .......... .......... .......... .......... 

                                  2451                                              2500 
R406_alternative_1_950_reference  ctgctcgatt gtttgttgcc tcagctggga agaaggctgg aatctgtctc 
   R406_alternative_1_950_sanger  .......... .......... .......... .......... .......... 

                                  2501                                              2550 
R406_alternative_1_950_reference  tccactcccc ctccccgact tccattgaag taagggcggg ttctctcctt 
   R406_alternative_1_950_sanger  .......... .......... .......... .......... .......... 

                                  2551                                              2600 
R406_alternative_1_950_reference  gctggattgc tgtcttccgc cactgttgtc agtttgtttg ttgaagtcag 
   R406_alternative_1_950_sanger  .......... .......... .......... .......... .......... 

                                  2601                                              2650 
R406_alternative_1_950_reference  acagacagct ttgacacttc ccgtgctctt acaatatctt tgataagagc 
   R406_alternative_1_950_sanger  .......... .......... .......... .......... .......... 

                                  2651                                              2700 
R406_alternative_1_950_reference  aagagacatg gaagagagtt tcaccaggtc tccttttctc cctttctctg 
   R406_alternative_1_950_sanger  .......... .......... .......... .......... .......... 

                                  2701                                              2750 
R406_alternative_1_950_reference  cactcctgtt gcttgcctga ttcgggcatt cagccagcct tagggcaagc 
   R406_alternative_1_950_sanger  .......... .......... .......... .......... .......... 

                                  2751                                              2800 
R406_alternative_1_950_reference  gggtgaactc tgatcccgac tcaatgatag atatcagatt agaaccacca 
   R406_alternative_1_950_sanger  .......... .......... .......... .......... .......... 

                                  2801                                              2850 
R406_alternative_1_950_reference  gtcagataag gggagaaatc ctcatcaagc ataacggctt ttctcactaa 
   R406_alternative_1_950_sanger  .......... .......... .......... .......... .......... 

                                  2851                                              2900 
R406_alternative_1_950_reference  gacatgatct cctgttcagg ctaatcaact caatcgatta gcgtagatga 
   R406_alternative_1_950_sanger  .......... .......... .......... .......... .......... 

                                  2901                                               2950 
R406_alternative_1_950_reference  ggctcgttga tctgaacctc tgagggctaa tccatcgacg atcgtagcta 
   R406_alternative_1_950_sanger  .......... .......... .......... .......... .......... 
