# Supplementary material for: Genetic diversity of Coffea arabica L. mitochondrial genomes caused by repeat- mediated recombination and RNA editing
Source: Front Plant Sci. 2023 Oct 11;14:1261012. doi: 10.3389/fpls.2023.1261012 (PMC10598636; doi:10.3389/fpls.2023.1261012)
Supplement: Supplementary file 17 [file DataSheet_1.zip › Supplementary File 3/Mapped to the reference conformation/cf_R406_mi2_mafft.fasta]

>R406_alternative_2_950_reference
tagttccacgtgtaacctataaagagaaaagatcttctctcttcccttagctcttgagtt
tcttcttatgagttccaagtctggcgatttataatcgaattcattttcttcctcttgcct
tggagttctttattattaccggatggtaactattaagaaaagaattaaagaagctcaaaa
gaagagcgaagagaaggaacccttgggaagacaaccgaaggagatatgatttgggggcca
atgggaaccccgataaggcaattgtgggtgctcctgcgccaattagtttatcattttcaa
gggtcaaaaatgaaagtagttgaagtaatagtctttttgttattgaatcgtctgaactac
ttcaatatctcttttttagtttctatccacaaagtctttgtgaagacatacaacttgact
tcttacatttcttggttccaaactgtgaattgaagggtcgggagaaagatgcctatatac
tcggtcaaaagaggaaggatgccattccgtttacattagaaagagtctaccatcttcggt
aatactaattacaccgccatgatgacaaggcataggtttatctcccggtccaatagatat
aattttaccatccaaattgagactatcaaaaagtgaaaaaagtgatgattcaaacaaaga
ctctttctgcgaagtggtgactataacttcttgaacatacctagtatacgagaaggatgg
aaatcgctgatgaaattgattatccaattctattaaagaaaaattgagcagtacatctgt
tatcaatgcagaggttggaatactatctttcattatataggaataatcctttccctcatg
aagaattggcatatataggaatgattttaataattgaattatctcatcattttctactat
aggttcaagcttagtcaaaagactctctttatttaaataaagactgtcggaggtaaagga
gaaagaactctcccttcttcttgcgactagttgacttgccattctttcatcttggagcta
gactgtgcctgcttggactaatcgaatgttatcgctaataaagaaatagcgtatgtataa
agggaaaggctttccaactccatttctgctggaacgagtgctagaaggaagctgttttcg
ccttattcgcataggttgttgctatgctctttgatagaataatggggcggtcttagcact
ttcctgttgctgctacataaccgctcttggcaataccgctgtggtttaattactatccgg
tgctctctttctctttgcaagaaaagaagattcactgatagcgtctgctagagatgcttt
accaaacaaggactctcaagtggggagtgaatgaaagtcgatatagaatgactttcatca
ttagcttaagggggcaggaatgaaaacctccaaggcggctttcttgcctatagcctatag
aaaaaaggacttttctaagcaaatgccttcctgtagccggcttaacttaacgagtttgcg
cataactagctcgtcaaaagagttatcatgagaagaaagaccaccagattgtgtaagatc
gtatcaccaggagcttagcccgatcttcttaacacgaacacggctaatacataacatctc
cccttcctgaacgagttcgttaacgcacggcttcgatcttgcaaaaggagatgatttggt
cgtccggaccgaaggagaaggcattcagacatgggatttctaattacctcataaaactct
tgctcttattagttcaaagtggtaagtaccccgataggggaacaaccgagcaaaagcacc
taaagcagcagctctaaggaaagcacctgaaaccaagaaagagggttcgcctctatacgg
attctgcagaagggaggtcgacttctttattaacaccagatgtaaccgacccaacacaat
ctctattttcagttgttgatgcggtcggatttgacacgctcccaaagcaactcccgaacg
agagtattcaactcgaactcaagagaaagaaaggaagaagtccggagagcgaaggaacgg
gattaagggagtgaagcccaaggcaagaatcaaccaaataggtagagtcccgataaactg
ggaaggtagttgttccactcttctttctcgatgcttttcatagcccagtttcgtaaacaa
gggaatgacccatggcatcagttgacttaaacgagttggggagcgaagcaacttccggta
gctaccgagcgtaaagttagcttttggcagctcatgaaccgaccgaaggaggggttgact
ctgctgccgggctttgaggaatgggagcagctttggaatcagtgtaagtaggtcacccca
tataagtaatatgggcaagtgcgcgagatgtaaccaatagatttgtcaacgaagtccttc
tttcagcaaaatagaagccccttagtgcaatcgatttcagtatgccggtttaatttgaac
agaaagaaggcagaactctgaaccaagcccaagggaaatagctgacattgttgaattagc
tgacagaagaagcgaaaggtattctgatttaagttcgcccaatcctcgctctaaaggcta
agcttgatagacctatttgcctaaaaaaagtggcatacggtttagcccgtttagtcagaa
actaaagggaatcttctaagaaggagcacggatggaactttcttgtcttttttctcccag
acgttcgagaattggcatttatgtcaggctatgcccttccagtcaagtcttcgctggatt
caaccgacttaggagtttcgaggacaactttcccttattcatcatccatcttgagcttga
cggcttgcccgtgcgtggagtattccgtccatttatttattgaaggaaaagaaagatcta
ttactatctgtcttcaaaggatccgttgttagcagtgtcatcaatgtaagcgaattggct
gcttccaagg
>R406_alternative_2_950_sanger
------------------------------------------------------------
------------------------------------------------------------
------------------------------------------------------------
------------------------------------------------------------
------------------------------------------------------------
------------------------------------------------------------
------------------------------------------------------------
------------------------------------------------------------
------------------------------------------------------------
------------------------------------------------------------
------------------------------------------------------------
-------------------------------------tacctagtatacgagaaggatgg
aaatcgctgatgaaattgattatccaattctattaaagaaaaattgagcagtacatctgt
tatcaatgcagaggttggaatactatctttcattatataggaataatcctttccctcatg
aagaattggcatatataggaatgattttaataattgaattatctcatcattttctactat
aggttcaagcttagtcaaaagactctctttatttaaataaagactgtcggaggtaaagga
gaaagaactctcccttcttcttgcgactagttgacttgccattctttcatcttggagcta
gactgtgcctgcttggactaatcgaatgttatcgctaataaagaaatagcgtatgtataa
agggaaaggctttccaactccatttctgctggaacgagtgctagaaggaagctgttttcg
ccttattcgcataggttgttgctatgctctttgatagaataatggggcggtcttagcact
ttcctgttgctgctacataaccgctcttggcaataccgctgtggtttaattactatccgg
tgctctctttctctttgcaagaaaagaagattcactgatagcgtctgctagagatgcttt
accaaacaaggactctcaagtggggagtgaatgaaagtcgatatagaatgactttcatca
ttagcttaagggggcaggaatgaaaacctccaaggcggctttcttgcctatagcctatag
aaaaaaggacttttctaagcaaatgccttcctgtagccggcttaacttaacgagtttgcg
cataactagctcgtcaaaagagttatcatgagaagaaagaccaccagattgtgtaagatc
gtatcaccaggagcttagcccgatcttcttaacacgaacacggctaatacataacatctc
cccttcctgaacgagttcgttaacgcacggcttcgatcttgcaaaaggagatgatttggt
cgtccggaccgaaggagaaggcattcagacatgggatttctaattacctcataaaactct
tgctcttattagttcaaagtggtaagtaccccgataggggaacaaccgagcaaaagcacc
taaagcagcagctctaaggaaagcacctgaaaccaagaaagagggttcgcctctatacgg
attctgcagaagggaggtcgacttctttattaacaccagatgtaaccgacccaacacaat
ctctattttcagttgttgatgcggtcggatttgacacgctcccaaagcaactcccgaacg
agagt-------------------------------------------------------
------------------------------------------------------------
------------------------------------------------------------
------------------------------------------------------------
------------------------------------------------------------
------------------------------------------------------------
------------------------------------------------------------
------------------------------------------------------------
------------------------------------------------------------
------------------------------------------------------------
------------------------------------------------------------
------------------------------------------------------------
------------------------------------------------------------
------------------------------------------------------------
------------------------------------------------------------
------------------------------------------------------------
----------
