# Supplementary material for: Genetic diversity of Coffea arabica L. mitochondrial genomes caused by repeat- mediated recombination and RNA editing
Source: Front Plant Sci. 2023 Oct 11;14:1261012. doi: 10.3389/fpls.2023.1261012 (PMC10598636; doi:10.3389/fpls.2023.1261012)
Supplement: Supplementary file 17 [file DataSheet_1.zip › Supplementary File 3/Sanger sequencing results/major 2 F..seq]

CCTCTGATACTAGTATACGAGAGGATGGAAATCGCTGATGAAATTGATTATCCAATTCTATTAAAGAAAAATTGAGCAGT
ACATCTGTTATCAATGCAGAGGTTGGAATACTATCTTTCATTATATAGGAATAATCCTTTCCCTCATGAAGAATTGGCAT
ATATAGGAATGATTTTAATAATTGAATTATCTCATCATTTTCTACTATAGGTTCAAGCTTAGTCAAAAGACTCTCTTTAT
TTAAATAAAGACTGTCGGAGGTAAAGGAGAAAGAACTCTCCCTTCTTCTTGCGACTAGTTGACTTGCCATTCCTGCATCT
TGGAGCTAGACTGTGCCTGCTTGGACTAATCGAATGTTATCGCTAATAAAGAAATAGCGTATGTATAAAGGGAAAGGCTT
TCCAACTCCATTTCTGCTGGAACGAGTGCTAGAAGGAAGCTGTTTTCGCCTTATTCGCATAGGTTGTTGCTATGCTCTTT
GATAGAATAATGGGGCGGTCTTAGCACTTTCCTGTTGCTGCTACATAACCGCTCTTGGCAATACCGCTGTGGTTTAATTA
CTATCCGGTGCTCTCTTTCTCTTTGCAAGAAAAGAAGATTCACTGATAGCGTCTGCTAGAGATGCTTTACCAAACAAGGA
CTCTCAAGTGGGGAGTGAATGAAAGTCGATATAGAATGACTTTCATCATTAGCTTAAGGGGGCAGGAATGAAAACCTCCA
AGGCGGCTTTCTTGCCTATAGCCTATAGAAAAAAGGACTTTTCTAAGCAAATGCCTTCCTGTAGCCGGCTTAACTTAACG
AGTTTGCGCATAACTAGCTCGTCAAAAGAGTTATCATGAGAAGAAAGACCACCAGATTGTGTAAGATCGTATCACCAGGA
GCTTAGCCCGATCTTCTTAACACGAACACGGCTAATACATAACATCTCCCCTTTCCTGAACGAGTTCGTTAACGCACGGG
CTTTCGATCTTGCAAAAGGAGATGATTTGGTCGTCCGGACCGAAGGAGAAGGCATTTCAGACATGGGATTTCTACTACTC
ATAAAACTCTGCTCTTATAGTCAAGTGGTAAGTACCCCCGATAGGGGAACAA
