# Supplementary material for: Genetic diversity of Coffea arabica L. mitochondrial genomes caused by repeat- mediated recombination and RNA editing
Source: Front Plant Sci. 2023 Oct 11;14:1261012. doi: 10.3389/fpls.2023.1261012 (PMC10598636; doi:10.3389/fpls.2023.1261012)
Supplement: Supplementary file 17 [file DataSheet_1.zip › Supplementary File 3/Sanger sequencing results/minor 1 F.seq]

GAATTCTTTCGCTCTCTTTAGCTACTTCCCTCATTGGGATTGGTCAAGCTCCTTCACTTATTGCTCGATCCGATCCGGAA
CTGATAGCACCTTTTCTTCCTATTAGTAGGTCTTATTGCCCTCCTCTTCTGGTAGTCTAGTTCTAGTTTTGTTTTGAGCT
GGTGAACCCATGTTCTTCCTCTTCCCCCCGAATCACTACTAAATGGCGGCGTAATTGAAGTTCAATCTTTTCGATCTTTC
TTCTCCTCAGCGGATGGTCGATTGGCCTGACACTTCCCCCGGGTGGGTGACTGCCCTTCTCGTGATTTCCTTAATTCTTT
CATCTTGGAGCTAGACTGTGCCTGCTTGGACTAATCGAATGTTATCGCTAATAAAGAAATAGCGTATGTATAAAGGGAAA
GGCTTTCCAACTCCATTTCTGCTGGAACGAGTGCTAGAAGGAAGCTGTTTTCGCCTTATTCGCATAGGTTGTTGCTATGC
TCTTTGATAGAATAATGGGGCGGTCTTAGCACTTTCCTGTTGCTGCTACATAACCGCTCTTGGCAATACCGCTGTGGTTT
AATTACTATCCGGTGCTCTCTTTCTCTTTGCAAGAAAAGAAGATTCACTGATAGCGTCTGCTAGAGATGCTTTACCAAAC
AAGGACTCTCAAGTGGGGAGTGAATGAAAGTCGATATAGAATGACTTTCATCATTAGCTTAAGGGGGCAGGAATGAAAAC
CTCCAAGGCGGCTTTCTTGCCTATAGCCTATAGAAAAAAGGACTTTTCTAAGCAAATGCCTTCCTGTAGCCGGCTTAACT
TAACGAGTTTGCGCATAACTAGCTCGTCAAAAGAGTTATCATGAGAAGAAAGACCACCAGATTGTGTAAGATCGTATCAC
CAGGAGCTTAGCCCGATCTTCTTAACACGAACACGGCTAATACATAACATCTCCCCTTCCTGAACGAGTTCGTTAACGCA
CGGCTTCGATCTTGCAAAAGGAGATGATTTGGGTCGTCCGGGACCGAAGGAGAAGCATTCAGACATGGGATTTCTAATTA
CCTCATTAAAACTCTGGCTCTTATAGTCAAGTGGCTAGTACCCCCGAATAGGGGAAACAACCGGAGCAAG
