# Supplementary material for: Genetic diversity of Coffea arabica L. mitochondrial genomes caused by repeat- mediated recombination and RNA editing
Source: Front Plant Sci. 2023 Oct 11;14:1261012. doi: 10.3389/fpls.2023.1261012 (PMC10598636; doi:10.3389/fpls.2023.1261012)
Supplement: Supplementary file 17 [file DataSheet_1.zip › Supplementary File 4/cox1/D-cox1-1-(cox1-1-F)(20220304-C11-C05)(20220304-082).seq]

AAACGAAGGTCTACCCTTACGCGGGATCAGAAAGGTTGTATTAAAGTTTCGATCGGTTAATAACATGGTAATTGCCCCTG
CCAGTACCGGAAGTGATAATAAAAGTGAGAATGCTGTCACTAAAACTGACCACACAAATAGGGGTGATCTATGCATAGTC
ATTCCAGGTCCACGCATGTTGAAGATGGTTGTTATAAAATTGATAGAACCTAAAATGGATGAAACACCAGATAGATGAAG
ACTAGAAATTGCTGAATCAACTGCTCCTCCAGAATGGCTGGTAATACCACTTAAGGGCGGATAGACCGTCCACCCAGTTC
CGCTACCCACTTCTACTAAGGCTGAGCTTAATAAGAGCAAGAGACTTGGTGGCAACAACCAGAATGAAATATTATTTAAT
CGTGGAAATGCCATGTCAGGCGCACCTATCAGAATCGGAACAAACCAATTACCAGATCCACCTATCATCGCCGGCATAAC
CATAAAAAAGATCATTAAAAAAGCGTGAGCCGTTATTAAAACATTATAAAGTTGATGATTCCCACCAAGAATTTGATCGC
CGGGTCGTGCTAATTCCATACGAATCAGTACTGAGAAGCATGTGCCCATCACTCCAGCAATGGCACCGAAGATGAAATAC
AGAGTCCCTATATCCTTGTGGTTAGTAGAGAACAGCCATCGGACCGGATTTGTCATAAAATGGAGATTCTTTCGTTTCCT
TCCTTATCAGAGAGGGGCCCCTTAGGGAGCAGAGCGGGGCTTATTTATTGAAAAGGGGGGGGGAAGGAAGAATGGAGCCC
CCCTTCCACATA
