# Supplementary material for: Genetic diversity of Coffea arabica L. mitochondrial genomes caused by repeat- mediated recombination and RNA editing
Source: Front Plant Sci. 2023 Oct 11;14:1261012. doi: 10.3389/fpls.2023.1261012 (PMC10598636; doi:10.3389/fpls.2023.1261012)
Supplement: Supplementary file 17 [file DataSheet_1.zip › Supplementary File 4/mttB/R-mttB-(mttB-F)(20220305-R02-F01)(20220304-082-F0305).seq]

GAGGTATGGGATTCTTGATATGACTTTGCCAGGTTCTAGGGGGGCTACTCTTCTTTTTTGTCGATCGAGCCGCTCTCCCT
CATTCCACTCGTCCAGCCCTCTTCACGAACTTGTATAATCAATGCTACAAAGATAGCCAACTCTATTATCAAAGAAATAA
GGAAACGGGCGACAATTTGGCACCAGATATCCGGAGGTGTGGAAAGAGCAGCTGTGAAAAGCGAAAAAACCATCAAAAAA
CGACGATTGTTCGTGAAGGTTTCTACAGAAAGACCCCTTGGTTCTGGCAAACAGGATCACAATTACAGGTACCTGAGAGC
ATACCGATGAAATGAACAAAAATACGAAACAGTTAAACATAATATAGTCATAGATCTTAGGTTGTAATTTAATCATGAGC
GAATTTTGTTGATGTTGCACTCATGAAAGTATAGAAAGGGGCCAACATTGGGAACTACCCGGGGAAGAGTAGGGACAGGA
CAAAGAGAAGCAAAGACCACTAAATGAAGAATCGGATGGATTCGTCTTTGGTCCCATAGAACTGGGGATCAAAAGCACCA
ATTTGATACTTATAAGGAAAGATGAGTTAGAAGCATGCATAGAGACGTGCACATATGGCGAGAAGGCTCGTTATTGGGAC
AACAAAATACAAGCCAAAGGAGGTAGAAAGGGTTACTAATAGAAATATTACTCTTCCAGACCGGAACCGTAACCCTGGCA
ACCAGACCCATCAATCCAACGAACGATTGAATCTCCCAATAGGTCCATGGATCTAGAATAATATAGTATTCAAATAAGAA
ATTGATAATTCATTTTACAATGATGTATGGGCTATTACTGATCAACTTAAACACAAAGATGGTAGGCGTTCCA
