# Supplementary material for: Genetic diversity of Coffea arabica L. mitochondrial genomes caused by repeat- mediated recombination and RNA editing
Source: Front Plant Sci. 2023 Oct 11;14:1261012. doi: 10.3389/fpls.2023.1261012 (PMC10598636; doi:10.3389/fpls.2023.1261012)
Supplement: Supplementary file 17 [file DataSheet_1.zip › Supplementary File 4/mttR/R-mttR-1-(mttR-1-R)(20220319-J01-E09)(20220319-069-J0319).seq]

GAGGTATGGCCGGCTCTACGAGGAGGCGGCGCAAGGAGGCTCGAGGGCTTGTTAAGGAAGGCGGCAAGGGCCGACGAAGG
GGGGAAAACGAAAGGCGTTTTCTGGTCCCCCCTGAGCCGGGGGGTGCTTGTGGGGGGGGTGTGCCACGACGAAACAAGGG
AATGAAAGGCCGCTTTGCGTTGGATGCTCTTTACCCTCCCCACAATGATGGCTCTGTTGTCTTGGGGAACGTTGAAGCTT
GCTTCTTCTCCAGAGTTTTCTTGGTCATCAATACGACCTGTCCTTAATAGAACCAATCTGATTCTCTGAACAATTGGAAT
TTCGTACTTCTGTCGGATCCTCCCTATCTCCTGATCGAGCTTGTGTAGGTAGATGTTTCCTAGTAGGGCCGATAGTAATA
CACTGTGTGGGACGGAGTAAGGGCCCTTCTCACCTCCTACGAGTCGTCCGGCGGAAAAGACTTTCTGAATGGAGTAAAAG
AACTTGGGATCGTCGATCTCTTCCTTAAAGATTGAGATGAGTCGATGTCGGTCGATGGTGTGAAAACACTTCCTGATGTC
AAATTCCAAAAACCAGCGAGAGGTTCCCCACTCTTCTTTGATCCGTCTTAGGACCGAGTGGCAGCCTCGACCCGAGCGGA
AGTGCGATGTGTCTGGAAACTCGGAATCGTAAATGAATTCGAGTACTATTCTGATCGCCTCTTTCATGATCCTTTCTATA
GGTAGAACTACTGTGAGCGGTCTAAACTTCGACCCTTATTTCTTTCTTCA
