# Supplementary material for: Genetic diversity of Coffea arabica L. mitochondrial genomes caused by repeat- mediated recombination and RNA editing
Source: Front Plant Sci. 2023 Oct 11;14:1261012. doi: 10.3389/fpls.2023.1261012 (PMC10598636; doi:10.3389/fpls.2023.1261012)
Supplement: Supplementary file 17 [file DataSheet_1.zip › Supplementary File 4/nad2/R-nad2-4-(nad2-4-R)(20220304-C11-D06)(20220304-082).seq]

GAGGAAAAACGCTCCCCTTCGGACTCCATATCTCTTTTGACTCTATATATGTGGGCACCTGATATCTATGAGGGTTCACC
CACCCCGGTTACAGCATTCCTTTCTATTGCGCCTAAAATCTCTATTTTTGCTAATATTTTACGTGTTTTTATTTATGGTT
CTTATGGAGCTACATTGCAACAAATCTTCTTTTTCTGCAGCATTGCTTCTATGATCTTAGGAGCACTGGCCGCCATGGCC
CAAACGAAAGTCAAAAGACTTCTAGCTTATAGTTCAATTGGACATGTAGGTTATATTTGTATTGGTTTATCATGTGGAAC
CATAGAAGGAATTCAATCACTACTAATTGGTATCTTTATTTATGCATTAATGACGATGGATGCATTCGCCATAGTTTTAG
CATTACGGCAAACCCGTGTCAAATATATAGCTGATTTGGGCGCTCTAGCCAAAACGAATCCTATTTTGGCTATTACCTTT
TCCATTACTATGTTCTCATACGCAGGAATACCCCCGTTAGCCGGCTTTTGTAGCAAATTTTATTTGTTTTTCGCCGCTTT
GGGTTGTGGGGCTTACTTCCTAGCCTCAGTGGGAGTAGTGACTAGCGTTATAGGTTGTTGGGCGGCCGGAAGGTTGCCAC
GAGTAAGTCAGTTTGGGAGACCGAAGGCAGTTCTCCGTGCACCGGACACGTAGCTTACCGAATCAGTTGCGCGACACA
