# Supplementary material for: Genetic diversity of Coffea arabica L. mitochondrial genomes caused by repeat- mediated recombination and RNA editing
Source: Front Plant Sci. 2023 Oct 11;14:1261012. doi: 10.3389/fpls.2023.1261012 (PMC10598636; doi:10.3389/fpls.2023.1261012)
Supplement: Supplementary file 17 [file DataSheet_1.zip › Supplementary File 4/nad4/DNA-nad4-1-(F4-1)(20220226-C11-G02)(20220226-035).seq]

GGCCTAGGCTTATCCAGCGATAGAAGATGCTCAGCTCCGCACAACATAGGGATTGGCACACTTTCGGGAAGAACATAGAA
TAGTAGAAGATCCAGCATGCAGAACACGGCAATCATTAGAAATTCACGAATTAGAGATGCTGTAATATACTCTTTCCCAT
AACTTCTCATACCAGACCAACCCACTAAAATGCAAATAGGGATCAGAAATGTGGTCAATATCACGAAGAATAAAGAGATA
CCGTCTATACCCAAATAAAAATTTATGTTTTCATAAGGAAGCCATCGAAGGCTTTCCACAAATTGAGATTTGGCCGTAGA
AGGATCGAATTGTATCCGAAGAACAGGGGGATACAAAAAAGTAATAAGAGAGACGCACAGACCAATCAATCGTATCAGTC
GTATTCTTGAATTTGGAATGAAAAGAGGAGTAATGCTTCCTAGCACGGGACACAGAATAAGACCACTTAAATCAAAATAG
CATTCACAGAAATGTTCTAACATAGAGTAGGATCGAACATTGAAGAGATTAATTGACAACAGTAAAAAGATGGGCGCCTA
ATTCCAATACAATAGGGGTCTCAGTGCAAGTCAGGTGAACACCA
