# Supplementary material for: Genetic diversity of Coffea arabica L. mitochondrial genomes caused by repeat- mediated recombination and RNA editing
Source: Front Plant Sci. 2023 Oct 11;14:1261012. doi: 10.3389/fpls.2023.1261012 (PMC10598636; doi:10.3389/fpls.2023.1261012)
Supplement: Supplementary file 17 [file DataSheet_1.zip › Supplementary File 4/nad6/R-nad6-(nad6-R)(20220304-C11-F08)(20220304-082).seq]

GCTGACCTGGTCTTGCTCAGCATGAAGTTCCATTTCAGGGAAGGACGACGTACTATGATACTTTCTGTTTTGTCGAGCCC
TGCTTTGGTCTCTGGTTTGATGGTTGTACGTGCTAAAAATCCGGTACATTCCGTTTTGTTTCCCATCTCAGTCTTTCGCA
ACACTTCAGGTTTACTTCTTTTGTTAGGTCTCGACTTCTTCGCTATGATCTTCCCAGTAGTTCATATAGGAGCTATAGCC
GTTTCATTCCTATTCGTTGTTATGATGTTCCATATTCAAATAGCGGAAATTCACGAAGAAGTCTTGCGCTATTTACCAGT
GAGTGGTATTATTGGACTGATCTTTTGGTGGGAAATGTTCTTCATTTTAGATAATGAAAGCATTCCATTACTACCAACCC
AAAGAAATACGACCTCTCTGAGATATACGGTTTATGCCGGAAAGGTACGAAGTTGGACTAATTTGGAAACATTGGGCAAT
TTACTTTATACCTACTATTCCGTCTGGTTTTTGGTTCCTAGTCTTATTTTATTAGTAGCCATGATTGGGGCTATAGTACT
GACTATGCATCGGACTACTAAGGTCAAAAGACAGGATGTATTCCGACGAAATGCTATTGATTCTAGGAGGACTATAATGA
GGAGGACGACAGACCCCTCACGATCGACTAAAAGGAAAGTCGCACGGAGATATTGGTTCAAATCCAATTCGTGAGAAGGA
GGGCAATGAAGCAAGTCTCAAAATCTTACTTCTTTGTTTCATTTGAAAGAGTTTCAAAGGCCTTCTTTCGTGTGGTGGTT
TGAATATCAACCAATATCTGCCGTGCGACTTTCCTTTTAGTCGATCGTGAGGGGTCTGTCGTCCTTCCTCATTATAGTCC
TCCTAGAATCAATAGCATTCGTCGGAATACATCTGTCTTTTGACCTTAGTAGTCGATGCATAGTCGTACTATAGCCCAAT
CATGCTACTATAAAATAGACTAGGAACAATAACAGACGGATAGTAGTATAAGGTAAATGCATGCTTTCAATAGTCACTTC
TACCTTTCGGCTAACTGATAATCTCAGACAGGTCATTTCTTTGGTGTAGCAATGGATGCTTTCTTATCTAAGTAGAATTC
TGAGATCATATCCCTGTATAGCCGAATCTCGAATCGATGAATGGACTCACGACGATGACGAATTCTATGAACTCTGACGA
ACATATCGTGATGAAC
